# Supplementary material for: Divergent leukaemia subclones as cellular models for testing vulnerabilities associated with gains in chromosomes 7, 8 or 18
Source: Sci Rep. 2021 Oct 27;11:21145. doi: 10.1038/s41598-021-00623-w (PMC8551338; doi:10.1038/s41598-021-00623-w)
Supplement: Supplementary file 3 — Supplementary Information 3. [file 41598_2021_623_MOESM3_ESM.xlsx]

## Sheet: MBU_7
File	CN State	Type	Chromosome	Cytoband Start	Cytoband End	Min	Max	Size (kbp)	Marker Count	Gene Count	Genes	Myeloid Genes	Cancer Genes	Microarray Nomenclature
D0664_21_MBU_7_(CytoScan750K_Array).cy750K.ND.cychp	1	Loss	1	p22.3	p22.2	88226329	88863277	636.949	90	0				arr[GRCh37] 1p22.3p22.2(88226329_88863277)x1
D0664_21_MBU_7_(CytoScan750K_Array).cy750K.ND.cychp	1	Loss	1	p21.3	p21.3	95973102	96316702	343.601	72	1	LINC02607			arr[GRCh37] 1p21.3(95973102_96316702)x1
D0664_21_MBU_7_(CytoScan750K_Array).cy750K.ND.cychp	1	Loss	1	p21.1	p21.1	104532415	105039557	507.143	109	1	LOC100129138			arr[GRCh37] 1p21.1(104532415_105039557)x1
D0664_21_MBU_7_(CytoScan750K_Array).cy750K.ND.cychp	1	Loss	1	p21.1	p21.1	105822105	106075238	253.134	36	0				arr[GRCh37] 1p21.1(105822105_106075238)x1
D0664_21_MBU_7_(CytoScan750K_Array).cy750K.ND.cychp	1	Loss	1	p13.2	p13.2	113074253	113185886	111.634	44	2	ST7L, CAPZA1			arr[GRCh37] 1p13.2(113074253_113185886)x1
D0664_21_MBU_7_(CytoScan750K_Array).cy750K.ND.cychp	3	Gain	1	p36.33	p31.3	849467	63037530	62188.1	17058	988	LINC02593, SAMD11, NOC2L, KLHL17, PLEKHN1, PERM1, HES4, ISG15, AGRN, LOC100288175, RNF223, C1orf159, LINC01342, MIR200B, MIR200A, MIR429, TTLL10, TNFRSF18, TNFRSF4, SDF4, B3GALT6, C1QTNF12, UBE2J2, SCNN1D, ACAP3, MIR6726, SNORD167, PUSL1, INTS11, MIR6727, CPTP, TAS1R3, DVL1, MIR6808, MXRA8, AURKAIP1, CCNL2, MRPL20-AS1, MRPL20, ANKRD65, TMEM88B, LINC01770, VWA1, ATAD3C, ATAD3B, ATAD3A, TMEM240, SS…	LCK (T-ALL), TAL1 (T-ALL), STIL (T-ALL)	MDS2, CDKN2C, THRAP3, RPL22, CAMTA1, MYCL, TAL1, MPL, ARID1A, PRDM2, JUN, SKI, PAX7, EPS15, CSF3R, ID3, ARHGEF10L, SDHB, LCK, SFPQ, CASP9, MTOR, MUTYH, STIL, TNFRSF14, PRDM16, SPEN	arr[GRCh37] 1p36.33p31.3(849467_63037530)x3
D0664_21_MBU_7_(CytoScan750K_Array).cy750K.ND.cychp	3	Gain	1	p12	q44	120523496	249224684	128701	29514	1356	NOTCH2NLC, NOTCH2, NOTCH2NLR, FAM72B, H3P4, H2BP1, LOC100996318, FCGR1B, SRGAP2-AS1, SRGAP2D, SRGAP2B, SRGAP2C, EMBP1, ANKRD20A12P, LOC102723769, RNVU1-1, MIR6077, LOC100132057, RNVU1-3, LINC01138, PPIAL4H, PPIAL4G, FAM72D, FAM72C, NBPF20, NBPF19, LOC105369199, LINC00623, LINC00869, RNVU1-4, LOC100996720, PPIAL4C, PPIAL4A, NBPF8, PFN1P2, NBPF9, LOC653513, LOC100996724, PDE4DIP, SEC22B2P, SEC22B3P…	PTPRC	ELK4, BCL9, DDR2, ELF3, H3F3A, SLC45A3, S100A7, MUC1, MDM4, SETDB1, SDHC, TPR, FH, AKT3, PBX1, TPM3, PRCC, MLLT11, FCRL4, LMNA, PTPRC, PRRX1, PDE4DIP, ARNT, NTRK1, CDC73, RGS7, ABL2, FCGR2B, NOTCH2	arr[GRCh37] 1p12q44(120523496_249224684)x3
D0664_21_MBU_7_(CytoScan750K_Array).cy750K.ND.cychp	0	Loss	2	q37.3	q37.3	240117667	240363438	245.772	177	4	HDAC4, MIR4269, MIR2467, HDAC4-AS1			arr[GRCh37] 2q37.3(240117667_240363438)x0
D0664_21_MBU_7_(CytoScan750K_Array).cy750K.ND.cychp	1	Loss	2	q37.3	q37.3	240383204	242782258	2399.05	616	43	LOC150935, NDUFA10, MIR4786, OR6B2, OR6B3, COPS9, OTOS, GPC1, LOC100130449, MIR149, ANKMY1, DUSP28, RNPEPL1, CAPN10-DT, CAPN10, GPR35, AQP12B, LOC285191, AQP12A, KIF1A, AGXT, MAB21L4, CROCC2, LOC200772, SNED1, MTERF4, PASK, PPP1R7, ANO7, HDLBP, SEPTIN2, FARP2, MIR3133, STK25, BOK-AS1, BOK, THAP4, ATG4B, DTYMK, ING5, D2HGDH, GAL3ST2, NEU4			arr[GRCh37] 2q37.3(240383204_242782258)x1
D0664_21_MBU_7_(CytoScan750K_Array).cy750K.ND.cychp	3	Gain	2	p25.3	p13.2	12771	73262505	73249.7	19017	540	FAM110C, SH3YL1, ACP1, ALKAL2, LINC01865, LINC01874, LINC01875, LOC105373352, TMEM18, LINC01115, LINC01939, SNTG2-AS1, SNTG2, TPO, PXDN, MYT1L, MYT1L-AS1, LINC01250, EIPR1, TRAPPC12, ADI1, RNASEH1, RNASEH1-AS1, RPS7, COLEC11, ALLC, DCDC2C, LINC01304, LOC105373394, LINC01249, LINC01248, SOX11, LINC01810, SILC1, MIR7158, LOC400940, LINC01247, LINC01246, MIR7515HG, MIR7515, LINC00487, NRIR, CMPK2, R…	ALK (ALCL - NSCLC - Neuroblastoma), DNMT3A - Isoform b - (AML)	MSH2, FBXO11, NCOA1, PCBP1, ASXL2, EPAS1, BCL11A, STRN, MSH6, XPO1, REL, ALK, BIRC6, MYCN, SIX2, EML4, DNMT3A, WDCP	arr[GRCh37] 2p25.3p13.2(12771_73262505)x3
D0664_21_MBU_7_(CytoScan750K_Array).cy750K.ND.cychp	3	Gain	2	q11.1	q31.1	95327874	172555082	77227.2	17781	515	FAM95A, ANKRD20A8P, LOC442028, TEKT4, MAL, MRPS5, ZNF514, ZNF2, PROM2, KCNIP3, FAHD2A, TRIM43B, TRIM43, LINC00342, ANKRD36C, FAHD2CP, GPAT2, ADRA2B, ASTL, DUSP2, STARD7, STARD7-AS1, SNORA112, TMEM127, CIAO1, SNRNP200, ITPRIPL1, NCAPH, NEURL3, LOC105373496, ARID5A, KANSL3, FER1L5, LMAN2L, CNNM4, MIR3127, CNNM3-DT, CNNM3, ANKRD23, ANKRD39, SEMA4C, FAM178B, LOC101927053, FAHD2B, ANKRD36, LOC10050607…	AFF3 - Isoform 1 (ALL - T-ALL)	RANBP2, CXCR4, RGPD3, ACVR2A, ERCC3, PAX8, TMEM127, LRP1B, AFF3, ACVR1	arr[GRCh37] 2q11.1q31.1(95327874_172555082)x3
D0664_21_MBU_7_(CytoScan750K_Array).cy750K.ND.cychp	21	Gain	2	q31.1	q31.1	172558454	174764944	2206.49	771	15	DYNC1I2, SLC25A12, HAT1, METAP1D, DLX1, DLX2, DLX2-DT, ITGA6, ITGA6-AS1, PDK1, RAPGEF4-AS1, RAPGEF4, MAP3K20, MAP3K20-AS1, CDCA7			arr[GRCh37] 2q31.1(172558454_174764944)x21
D0664_21_MBU_7_(CytoScan750K_Array).cy750K.ND.cychp	4	Gain	2	q31.1	q33.1	174768590	201529805	26761.2	6356	173	SP3, LINC01960, OLA1, LINC01305, SP9, CIR1, SCRN3, GPR155, RNU6-2, RNU6-9, RNU6-1, RNU6-7, RNU6-8, WIPF1, H3P6, CHRNA1, CHN1, ATF2, MIR933, ATP5MC3, LNPK, EVX2, HOXD13, HOXD12, HOXD11, HOXD10, HOXD9, HOXD8, HOXD-AS2, LOC401021, MIR10B, HOXD4, HOXD3, HAGLR, HAGLROS, HOXD1, MIR7704, MTX2, MIR1246, LINC01116, LINC01117, LOC105373759, HNRNPA3, MIR4444-1, MIR4444-2, NFE2L2, MIR3128, LOC100130691, MIR6…		NFE2L2, SF3B1, HOXD11, HOXD13, COL3A1, ITGAV, PMS1	arr[GRCh37] 2q31.1q33.1(174768590_201529805)x4
D0664_21_MBU_7_(CytoScan750K_Array).cy750K.ND.cychp	1	Loss	3	p26.1	p26.1	4614185	4713511	99.327	32	1	ITPR1			arr[GRCh37] 3p26.1(4614185_4713511)x1
D0664_21_MBU_7_(CytoScan750K_Array).cy750K.ND.cychp	1	Loss	3	q25.1	q25.2	152023446	152130477	107.032	32	2	MBNL1, TMEM14EP			arr[GRCh37] 3q25.1q25.2(152023446_152130477)x1
D0664_21_MBU_7_(CytoScan750K_Array).cy750K.ND.cychp	3	Gain	3	p26.3	p26.1	61892	4609648	4547.76	1680	18	LINC01986, CHL1-AS2, CHL1, CHL1-AS1, LINC01266, CNTN6, CNTN4, CNTN4-AS2, CNTN4-AS1, IL5RA, TRNT1, CRBN, LOC100130207, LRRN1, SETMAR, SUMF1, ITPR1-DT, ITPR1			arr[GRCh37] 3p26.3p26.1(61892_4609648)x3
D0664_21_MBU_7_(CytoScan750K_Array).cy750K.ND.cychp	3	Gain	3	p26.1	p14.2	4880547	60178909	55298.4	14821	589	ITPR1, BHLHE40-AS1, BHLHE40, ARL8B, EDEM1, MIR4790, GRM7-AS3, GRM7, GRM7-AS2, GRM7-AS1, LOC101927394, LMCD1-AS1, LMCD1, LINC00312, SSUH2, CAV3, OXTR, RAD18, SRGAP3, SRGAP3-AS2, SRGAP3-AS3, SRGAP3-AS4, THUMPD3, THUMPD3-AS1, SETD5, LHFPL4, MTMR14, CPNE9, BRPF1, OGG1, CAMK1, TADA3, ARPC4, ARPC4-TTLL3, TTLL3, RPUSD3, CIDEC, JAGN1, IL17RE, IL17RC, CRELD1, PRRT3, PRRT3-AS1, EMC3, EMC3-AS1, CIDECP1, FAN…		XPC, CCR4, PBRM1, FBLN2, CACNA1D, MLH1, TGFBR2, VHL, NCKIPSD, BAP1, RHOA, SETD2, RAF1, FANCD2, SRGAP3, MYD88, CTNNB1, PPARG, FHIT	arr[GRCh37] 3p26.1p14.2(4880547_60178909)x3
D0664_21_MBU_7_(CytoScan750K_Array).cy750K.ND.cychp	3	Gain	3	p14.2	q13.33	60606230	120721775	60115.5	12653	286	FHIT, PTPRG, PTPRG-AS1, C3orf14, FEZF2, CADPS, LINC00698, SYNPR, SYNPR-AS1, SNTN, C3orf49, THOC7, THOC7-AS1, ATXN7, SCAANT1, PSMD6-AS2, PSMD6, PRICKLE2-AS1, LINC00994, PRICKLE2, PRICKLE2-AS2, PRICKLE2-AS3, ADAMTS9, ADAMTS9-AS1, ADAMTS9-AS2, MAGI1, MAGI1-IT1, MAGI1-AS1, SLC25A26, LRIG1, LOC105377143, KBTBD8, MIR4272, SUCLG2, SUCLG2-AS1, TAFA1, LOC105377146, TAFA4, EOGT, TMF1, MIR3136, UBA3, ARL6IP…	TFG - Isoform 1 (papillary thyroid - ALCL - NSCLC)	ROBO2, EPHA3, TFG, CBLB, FOXP1, MITF, FHIT	arr[GRCh37] 3p14.2q13.33(60606230_120721775)x3
D0664_21_MBU_7_(CytoScan750K_Array).cy750K.ND.cychp	3	Gain	3	q24	q25.1	147270658	152023067	4752.41	1260	52	LINC02032, LINC02046, AGTR1, CPB1, CPA3, GYG1, HLTF, HLTF-AS1, HPS3, CP, TM4SF18, TM4SF1, TM4SF1-AS1, TM4SF4, WWTR1, WWTR1-AS1, COMMD2, ANKUB1, RNF13, PFN2, LOC646903, TMEM183B, LOC105374313, LINC01213, LINC01214, TSC22D2, SERP1, EIF2A, SELENOT, ERICH6, ERICH6-AS1, LOC101928105, SIAH2, MINDY4B, CLRN1, CLRN1-AS1, MED12L, GPR171, P2RY14, GPR87, P2RY13, P2RY12, IGSF10, MIR5186, AADACL2, AADACL2-AS1,…		WWTR1	arr[GRCh37] 3q24q25.1(147270658_152023067)x3
D0664_21_MBU_7_(CytoScan750K_Array).cy750K.ND.cychp	3	Gain	4	p16.3	p16.1	68346	10542148	10473.8	3004	160	ZNF595, ZNF718, ZNF876P, ZNF732, ZNF141, MIR571, ABCA11P, ZNF721, PIGG, TMEM271, LOC105374338, PDE6B, ATP5ME, MYL5, SLC49A3, PCGF3, LOC100129917, CPLX1, GAK, TMEM175, DGKQ, SLC26A1, IDUA, FGFRL1, RNF212, LOC105374344, TMED11P, SPON2, LOC100130872, CTBP1-AS, CTBP1, CTBP1-DT, MAEA, UVSSA, NKX1-1, FAM53A, SLBP, TMEM129, TACC3, FGFR3, LETM1, NSD2, SCARNA22, NELFA, MIR943, C4orf48, NAT8L, POLN, HAUS3,…	FGFR3 (bladder - MM - T-cell lymphoma)	FGFR3	arr[GRCh37] 4p16.3p16.1(68346_10542148)x3
D0664_21_MBU_7_(CytoScan750K_Array).cy750K.ND.cychp	3	Gain	4	p15.2	p15.1	23433730	32372969	8939.24	1731	30	PPARGC1A, MIR573, DHX15, SOD3, CCDC149, LGI2, SEPSECS, SEPSECS-AS1, PI4K2B, ZCCHC4, ANAPC4, LOC101929161, SLC34A2, SEL1L3, SMIM20, RBPJ, CCKAR, TBC1D19, STIM2-AS1, STIM2, LINC02261, MIR4275, LINC02364, LINC02472, PCDH7, LINC02497, LINC02501, LINC02506, LOC105377651, LINC02353		SLC34A2	arr[GRCh37] 4p15.2p15.1(23433730_32372969)x3
D0664_21_MBU_7_(CytoScan750K_Array).cy750K.ND.cychp	3	Gain	4	p15.1	p14	33908446	37519560	3611.11	584	11	LOC101928622, LINC02484, ARAP2, LOC439933, DTHD1, MIR1255B1, LINC02505, LINC02616, MIR4801, NWD2, C4orf19			arr[GRCh37] 4p15.1p14(33908446_37519560)x3
D0664_21_MBU_7_(CytoScan750K_Array).cy750K.ND.cychp	3	Gain	4	p14	p13	39141343	43004684	3863.34	1142	34	WDR19, RFC1, KLB, MIR5591, RPL9, LIAS, LOC401127, UGDH, UGDH-AS1, SMIM14, UBE2K, PDS5A, LOC344967, N4BP2, RHOH, LINC02265, CHRNA9, RBM47, MIR4802, NSUN7, APBB2, UCHL1-AS1, UCHL1, LIMCH1, PHOX2B, LINC00682, TMEM33, DCAF4L1, SLC30A9, BEND4, LOC105374428, SHISA3, ATP8A1, GRXCR1		N4BP2, RHOH, PHOX2B	arr[GRCh37] 4p14p13(39141343_43004684)x3
D0664_21_MBU_7_(CytoScan750K_Array).cy750K.ND.cychp	1	Loss	5	q11.2	q12.1	58663831	59012928	349.098	67	2	PDE4D, MIR582			arr[GRCh37] 5q11.2q12.1(58663831_59012928)x1
D0664_21_MBU_7_(CytoScan750K_Array).cy750K.ND.cychp	1	Loss	5	q23.2	q23.2	125961992	126169850	207.859	124	4	PHAX, TEX43, LMNB1-DT, LMNB1			arr[GRCh37] 5q23.2(125961992_126169850)x1
D0664_21_MBU_7_(CytoScan750K_Array).cy750K.ND.cychp	1	Loss	5	q23.2	q31.1	126988749	130990841	4002.09	842	18	CTXN3, CCDC192, LINC01184, SLC12A2, FBN2, SLC27A6, ISOC1, MIR4633, MIR4460, ADAMTS19-AS1, ADAMTS19, MINAR2, CHSY3, HINT1, LYRM7, CDC42SE2, RAPGEF6, FNIP1			arr[GRCh37] 5q23.2q31.1(126988749_130990841)x1
D0664_21_MBU_7_(CytoScan750K_Array).cy750K.ND.cychp	0	Loss	5	q31.1	q31.1	130995734	131114979	119.246	33	1	FNIP1			arr[GRCh37] 5q31.1(130995734_131114979)x0
D0664_21_MBU_7_(CytoScan750K_Array).cy750K.ND.cychp	1	Loss	5	q31.1	q31.1	131140241	132533349	1393.11	542	32	MEIKIN, ACSL6, IL3, CSF2, P4HA2-AS1, P4HA2, MIR6830, PDLIM4, SLC22A4, MIR3936HG, MIR3936, SLC22A5, IRF1-AS1, IRF1, IL5, RAD50, TH2LCRR, IL13, IL4, LOC105379176, KIF3A, CCNI2, SEPTIN8, SOWAHA, SHROOM1, GDF9, UQCRQ, LEAP2, AFF4, ZCCHC10, HSPA4, FSTL4		AFF4, ACSL6	arr[GRCh37] 5q31.1(131140241_132533349)x1
D0664_21_MBU_7_(CytoScan750K_Array).cy750K.ND.cychp	3	Gain	6	p22.1	p21.31	27451555	35717146	8265.59	2643	330	LINC01012, LOC100131289, H2BC13, H2AC13, H3C10, H2AC14, H2BC14, H4C11, H4C12, H2AC15, H2BC15, H2AC16, H1-5, H3C11, H4C13, H3C12, H2AC17, H2BC17, OR2B2, OR2B6, OR1F12, ZNF165, ZSCAN12P1, ZSCAN16-AS1, ZSCAN16, ZKSCAN8, ZNF192P1, TOB2P1, ZSCAN9, ZKSCAN4, NKAPL, ZSCAN26, PGBD1, ZSCAN31, ZKSCAN3, ZSCAN12, ZSCAN23, GPX6, GPX5, ZBED9, LINC00533, LINC01623, HCG14, TRIM27, LINC01556, HCG15, ZNF311, LOC100…		HMGA1, POU5F1, DAXX, HLA-A, FANCE, TRIM27	arr[GRCh37] 6p22.1p21.31(27451555_35717146)x3
D0664_21_MBU_7_(CytoScan750K_Array).cy750K.ND.cychp	4.5	Gain	6	p21.31	p21.2	35720418	36656709	936.292	329	20	CLPSL2, CLPSL1, CLPS, LHFPL5, SRPK1, SLC26A8, MAPK14, MAPK13, BRPF3, PNPLA1, BNIP5, ETV7, PXT1, KCTD20, STK38, SRSF3, MIR3925, PANDAR, CDKN1A, DINOL		SRSF3, CDKN1A	arr[GRCh37] 6p21.31p21.2(35720418_36656709)x4-5
D0664_21_MBU_7_(CytoScan750K_Array).cy750K.ND.cychp	4	Gain	6	p21.2	p21.2	36661533	38805709	2144.18	650	21	RAB44, CPNE5, PPIL1, C6orf89, PI16, MTCH1, FGD2, PIM1, TMEM217, TBC1D22B, RNF8, CMTR1, CCDC167, LINC02520, MIR4462, MDGA1, ZFAND3, BTBD9, BTBD9-AS1, GLO1, DNAH8		PIM1	arr[GRCh37] 6p21.2(36661533_38805709)x4
D0664_21_MBU_7_(CytoScan750K_Array).cy750K.ND.cychp	3	Gain	6	p21.2	p21.2	38812390	39568268	755.879	265	9	DNAH8, DNAH8-AS1, GLP1R, MIR9983, SAYSD1, KCNK5, KCNK17, KCNK16, KIF6			arr[GRCh37] 6p21.2(38812390_39568268)x3
D0664_21_MBU_7_(CytoScan750K_Array).cy750K.ND.cychp	4	Gain	6	p21.2	p21.1	39575892	40911441	1335.55	358	8	KIF6, DAAM2, DAAM2-AS1, MOCS1, LINC00951, TDRG1, LRFN2, LOC101929555			arr[GRCh37] 6p21.2p21.1(39575892_40911441)x4
D0664_21_MBU_7_(CytoScan750K_Array).cy750K.ND.cychp	7	Gain	6	p21.1	p21.1	40916956	45931289	5014.33	1836	103	LOC101929555, UNC5CL, TSPO2, APOBEC2, OARD1, NFYA, ADCY10P1, TREML1, TREM2, TREML2, TREML3P, TREML4, TREML5P, TREM1, NCR2, LINC01276, FOXP4-AS1, FOXP4, MIR4641, MDFI, TFEB, MIR10398, PGC, FRS3, PRICKLE4, TOMM6, USP49, MED20, BYSL, CCND3, TAF8, C6orf132, LOC114841037, GUCA1A, GUCA1B, MRPS10, TRERF1, UBR2, PRPH2, ATP6V0CP3, TBCC, BICRAL, LOC401261, RPL7L1, C6orf226, PTCRA, CNPY3, CNPY3-GNMT, GNMT, …		CCND3, NFKBIE, TFEB, HSP90AB1	arr[GRCh37] 6p21.1(40916956_45931289)x7
D0664_21_MBU_7_(CytoScan750K_Array).cy750K.ND.cychp	3	Gain	6	p21.1	p12.3	45936019	46508141	572.123	166	6	CLIC5, ENPP4, ENPP5, RCAN2, LOC101926915, LOC101926898			arr[GRCh37] 6p21.1p12.3(45936019_46508141)x3
D0664_21_MBU_7_(CytoScan750K_Array).cy750K.ND.cychp	4	Gain	6	p12.3	p12.3	46515239	47408748	893.51	280	11	CYP39A1, SLC25A27, LOC101926934, TDRD6, PLA2G7, ANKRD66, MEP1A, ADGRF5, ADGRF5-AS1, ADGRF1, TNFRSF21			arr[GRCh37] 6p12.3(46515239_47408748)x4
D0664_21_MBU_7_(CytoScan750K_Array).cy750K.ND.cychp	3	Gain	6	p12.3	p12.2	47410560	52422170	5011.61	1142	34	CD2AP, ADGRF2, ADGRF4, OPN5, PTCHD4, MMUT, CENPQ, GLYATL3, C6orf141, RHAG, CRISP2, CRISP3, PGK2, LOC101927020, LOC101927048, CRISP1, DEFB133, DEFB114, DEFB113, DEFB110, DEFB112, TFAP2D, TFAP2B, PKHD1, LOC101927082, MIR206, LINCMD1, MIR133B, IL17A, IL17F, MCM3, PAQR8, EFHC1, TRAM2			arr[GRCh37] 6p12.3p12.2(47410560_52422170)x3
D0664_21_MBU_7_(CytoScan750K_Array).cy750K.ND.cychp	5.5	Gain	6	p12.2	p12.1	52430523	53903170	1472.65	482	25	TRAM2, TRAM2-AS1, LOC730101, TMEM14A, GSTA7P, GSTA2, GSTA1, GSTA5, GSTA3, GSTA4, RN7SK, CILK1, FBXO9, GCM1, ELOVL5, MIR5685, RPS16P5, GCLC, LOC101927136, LINC01564, KLHL31, LRRC1, LOC101927189, MLIP-IT1, MLIP			arr[GRCh37] 6p12.2p12.1(52430523_53903170)x5-6
D0664_21_MBU_7_(CytoScan750K_Array).cy750K.ND.cychp	4	Gain	6	p12.1	p11.2	53907910	57117829	3209.92	1006	17	MLIP, MLIP-AS1, TINAG, FAM83B, HCRTR2, GFRAL, HMGCLL1, BMP5, COL21A1, DST, DST-AS1, BEND6, KIAA1586, ZNF451, ZNF451-AS1, BAG2, RAB23		BMP5	arr[GRCh37] 6p12.1p11.2(53907910_57117829)x4
D0664_21_MBU_7_(CytoScan750K_Array).cy750K.ND.cychp	3	Gain	6	p11.2	q12	57130227	66803535	9673.31	1086	14	PRIM2, MIR548U, GUSBP4, LINC00680-GUSBP4, LINC00680, KHDRBS2, MTRNR2L9, LGSN, PTP4A1, PHF3, EYS, SCAT8, LOC441155, SLC25A51P1			arr[GRCh37] 6p11.2q12(57130227_66803535)x3
D0664_21_MBU_7_(CytoScan750K_Array).cy750K.ND.cychp	3.5	Gain	6	q13	q13	71196270	71585762	389.493	106	4	FAM135A, SDHAF4, SMAP1, B3GAT2			arr[GRCh37] 6q13(71196270_71585762)x3-4
D0664_21_MBU_7_(CytoScan750K_Array).cy750K.ND.cychp	3	Gain	6	q13	q13	73352418	75507700	2155.28	504	19	KCNQ5, KCNQ5-IT1, MIR4282, KCNQ5-AS1, KHDC1L, KHDC1, DPPA5, KHDC3L, OOEP, DDX43, CGAS, MTO1, EEF1A1, SNORD141A, SNORD141B, SLC17A5, LOC101928489, CD109, LOC101928516			arr[GRCh37] 6q13(73352418_75507700)x3
D0664_21_MBU_7_(CytoScan750K_Array).cy750K.ND.cychp	3	Gain	6	q22.32	q27	126324120	170914297	44590.2	12004	325	TRMT11, CENPW, MIR588, RSPO3, RNF146, ECHDC1, KIAA0408, SOGA3, C6orf58, THEMIS, PTPRK, LOC101928140, LAMA2, ARHGAP18, TMEM244, L3MBTL3, SAMD3, TMEM200A, SMLR1, EPB41L2, AKAP7, ARG1, MED23, ENPP3, OR2A4, CTAGE9, MIR548H5, ENPP1, CCN2, MIR548AJ1, LINC01013, MOXD1, STX7, TAAR9, TAAR8, TAAR6, TAAR5, TAAR3P, TAAR2, TAAR1, VNN1, VNN3, VNN2, SLC18B1, RPS12, SNORD101, SNORD100, SNORA33, LINC00326, EYA4, …		ESR1, EZR, SGK1, FGFR1OP, MYB, ARID1B, TNFAIP3, LATS1, PTPRK, QKI, RSPO3, BCLAF1, ECT2L	arr[GRCh37] 6q22.32q27(126324120_170914297)x3
D0664_21_MBU_7_(CytoScan750K_Array).cy750K.ND.cychp	3	Gain	7	p22.3	p14.2	43377	37167180	37123.8	10218	317	LOC102723672, LOC100507642, LOC105375115, FAM20C, FOXL3, FOXL3-OT1, LOC442497, LOC116435278, LOC112267991, PDGFA, HRAT92, PRKAR1B, PRKAR1B-AS2, PRKAR1B-AS1, DNAAF5, SUN1, GET4, ADAP1, COX19, C7orf50, CYP2W1, MIR339, GPR146, GPER1, ZFAND2A, LOC101927021, UNCX, MICALL2, INTS1, MAFK, LOC100128653, TMEM184A, PSMG3, PSMG3-AS1, TFAMP1, LOC105375303, ELFN1, ELFN1-AS1, MAD1L1, MIR4655, SNORA114, MRM2, NU…		RAC1, MACC1, ETV1, CARD11, HOXA13, HNRNPA2B1, PMS2, FKBP9, JAZF1, HOXA9, HOXA11	arr[GRCh37] 7p22.3p14.2(43377_37167180)x3
D0664_21_MBU_7_(CytoScan750K_Array).cy750K.ND.cychp	3	Gain	7	p14.1	p12.3	37441667	46241652	8799.99	2584	83	ELMO1, GPR141, NME8, SFRP4, EPDR1, STARD3NL, TARP, TRG-AS1, AMPH, FAM183BP, VPS41, POU6F2, POU6F2-AS2, SNORA20B, POU6F2-AS1, YAE1, RALA, LINC00265, LOC112267983, CDK13, MPLKIP, SUGCT, LINC01450, LINC01449, INHBA, INHBA-AS1, GLI3, LINC01448, C7orf25, PSMA2, MRPL32, HECW1, HECW1-IT1, MIR3943, LUARIS, STK17A, COA1, BLVRA, MRPS24, URGCP-MRPS24, URGCP, UBE2D4, POLR2J4, SPDYE1, RASA4CP, LINC00957, DBNL…		SFRP4	arr[GRCh37] 7p14.1p12.3(37441667_46241652)x3
D0664_21_MBU_7_(CytoScan750K_Array).cy750K.ND.cychp	3	Gain	7	p12.3	q31.1	46912898	110399009	63486.1	15648	524	TNS3, SNORD151, LINC01447, C7orf65, LINC00525, PKD1L1, C7orf69, HUS1, SUN3, C7orf57, UPP1, ABCA13, CDC14C, VWC2, ZPBP, SPATA48, IKZF1, FIGNL1, DDC, DDC-AS1, GRB10, COBL, LOC107986794, POM121L12, LINC01446, LINC01445, VSTM2A, VSTM2A-OT1, SEC61G, LOC100996654, EGFR, EGFR-AS1, ELDR, LANCL2, VOPP1, FKBP9P1, SEPTIN14, ZNF713, MRPS17, NIPSNAP2, PSPH, CCT6A, SNORA22B, SNORA15, SUMF2, PHKG1, CHCHD2, NUPR…	IKZF1 (ALL - DLBCL)	GRM3, ZNF479, SBDS, ELN, EGFR, TRRAP, HIP1, CDK6, CUX1, IKZF1, AKAP9	arr[GRCh37] 7p12.3q31.1(46912898_110399009)x3
D0664_21_MBU_7_(CytoScan750K_Array).cy750K.ND.cychp	3	Gain	7	q31.1	q36.3	110599806	157928710	47328.9	13376	412	IMMP2L, LRRN3, DOCK4, DOCK4-AS1, ZNF277, IFRD1, LSMEM1, LOC100996249, LOC101928012, TMEM168, BMT2, HRAT17, GPR85, SMIM30, PPP1R3A, FOXP2, MIR3666, MDFIC, LINC01393, LINC01392, SNORA25B, TFEC, TES, LOC102724434, CAV2, CAV1, COMETT, MET, CAPZA2, ST7-AS1, ST7, ST7-OT4, MIR6132, ST7-AS2, ST7-OT3, WNT2, ASZ1, CFTR, CFTR-AS1, CTTNBP2, LSM8, ANKRD7, LINC02476, KCND2, TSPAN12, ING3, CPED1, WNT16, FAM3C, …	TRB (T-ALL)	BRAF, POT1, MNX1, CNTNAP2, TRIM24, EZH2, KIAA1549, MET, CREB3L2, SND1, SMO, KMT2C, FAM131B	arr[GRCh37] 7q31.1q36.3(110599806_157928710)x3
D0664_21_MBU_7_(CytoScan750K_Array).cy750K.ND.cychp	4	Gain	7	q36.3	q36.3	157945798	159119707	1173.91	373	9	PTPRN2, MIR595, LINC01022, MIR5707, NCAPG2, ESYT2, WDR60, LINC00689, VIPR2			arr[GRCh37] 7q36.3(157945798_159119707)x4
D0664_21_MBU_7_(CytoScan750K_Array).cy750K.ND.cychp	1	Loss	8	q24.11	q24.11	117759023	117869800	110.778	36	3	EIF3H, UTP23, RAD21		RAD21	arr[GRCh37] 8q24.11(117759023_117869800)x1
D0664_21_MBU_7_(CytoScan750K_Array).cy750K.ND.cychp	1	Loss	8	q24.3	q24.3	141257264	141617376	360.113	84	3	TRAPPC9, CHRAC1, AGO2			arr[GRCh37] 8q24.3(141257264_141617376)x1
D0664_21_MBU_7_(CytoScan750K_Array).cy750K.ND.cychp	3	Gain	8	q24.21	q24.21	130444511	130677646	233.136	40	2	CCDC26, MIR3686			arr[GRCh37] 8q24.21(130444511_130677646)x3
D0664_21_MBU_7_(CytoScan750K_Array).cy750K.ND.cychp	1	Loss	9	q34.3	q34.3	139286674	139543225	256.552	107	12	SNAPC4, ENTR1, PMPCA, INPP5E, SEC16A, C9orf163, NOTCH1, MIR4673, MIR4674, NALT1, LINC01451, HSPC324	NOTCH1 (T-ALL)	NOTCH1	arr[GRCh37] 9q34.3(139286674_139543225)x1
D0664_21_MBU_7_(CytoScan750K_Array).cy750K.ND.cychp	1	Loss	10	q22.2	q22.2	76745048	76844206	99.159	64	3	KAT6B, SNORD172, DUPD1		KAT6B	arr[GRCh37] 10q22.2(76745048_76844206)x1
D0664_21_MBU_7_(CytoScan750K_Array).cy750K.ND.cychp	1	Loss	10	q22.2	q22.2	77171192	77409571	238.38	64	2	LRMDA, MIR606			arr[GRCh37] 10q22.2(77171192_77409571)x1
D0664_21_MBU_7_(CytoScan750K_Array).cy750K.ND.cychp	1	Loss	10	q23.31	q23.31	89651856	89708904	57.049	93	1	PTEN	PTEN (glioma - prostate - endometrial)	PTEN	arr[GRCh37] 10q23.31(89651856_89708904)x1
D0664_21_MBU_7_(CytoScan750K_Array).cy750K.ND.cychp	1	Loss	10	q23.33	q23.33	96495106	96739216	244.111	66	3	CYP2C18, CYP2C19, CYP2C9			arr[GRCh37] 10q23.33(96495106_96739216)x1
D0664_21_MBU_7_(CytoScan750K_Array).cy750K.ND.cychp	1	Loss	10	q25.2	q25.2	112954802	113425153	470.352	78	0				arr[GRCh37] 10q25.2(112954802_113425153)x1
D0664_21_MBU_7_(CytoScan750K_Array).cy750K.ND.cychp	3	Gain	10	q23.33	q25.2	96741497	112947554	16206.1	4396	191	CYP2C9, CYP2C8, ACSM6, PDLIM1, SORBS1, ALDH18A1, TCTN3, ENTPD1, ENTPD1-AS1, CC2D2B, CCNJ, MIR3157, ZNF518A, BLNK, DNTT, OPALIN, TLL2, TM9SF3, PIK3AP1, RPL13AP5, MIR607, LOC102723665, LCOR, SLIT1, SLIT1-AS1, ARHGAP19-SLIT1, ARHGAP19, FRAT1, FRAT2, RRP12, LOC644215, PGAM1, EXOSC1, ZDHHC16, MMS19, UBTD1, ANKRD2, HOGA1, C10orf62, MORN4, PI4K2A, AVPI1, MARVELD1, ZFYVE27, SFRP5, LINC00866, GOLGA7B, CRT…	TLX1 (T-ALL)	TLX1, SUFU, NFKB2, NT5C2, CYP2C8	arr[GRCh37] 10q23.33q25.2(96741497_112947554)x3
D0664_21_MBU_7_(CytoScan750K_Array).cy750K.ND.cychp	3	Gain	10	q25.2	q25.2	113442694	114202495	759.802	170	7	GPAM, TECTB, MIR6715B, MIR6715A, GUCY2GP, ACSL5, ZDHHC6			arr[GRCh37] 10q25.2(113442694_114202495)x3
D0664_21_MBU_7_(CytoScan750K_Array).cy750K.ND.cychp	2.5	Gain	11	p15.3	p15.3	11011041	11179251	168.211	50	0				arr[GRCh37] 11p15.3(11011041_11179251)x2-3
D0664_21_MBU_7_(CytoScan750K_Array).cy750K.ND.cychp	3	Gain	11	p11.12	q12.1	50306193	59598423	9292.23	1888	124	LOC646813, OR4A5, OR4C46, TRIM48, TRIM51HP, OR4A16, OR4A15, OR4C15, OR4C16, OR4C11, OR4P4, OR4S2, OR4C6, OR5D13, OR5D14, OR5L1, OR5D18, OR5L2, OR5D16, TRIM51, OR5W2, OR5I1, OR10AG1, OR7E5P, OR5F1, OR5AS1, OR8I2, OR8H2, OR8H3, OR8J3, OR8K5, OR5J2, OR5T2, OR5T3, OR5T1, OR8H1, OR8K3, OR8K1, OR8J1, OR8U8, OR8U1, OR5AL1, OR5R1, OR5M9, OR5M3, OR5M8, OR5M11, OR5M10, OR5M1, OR5AP2, OR5AR1, OR9G1, OR9G9, …		CLP1, CTNND1	arr[GRCh37] 11p11.12q12.1(50306193_59598423)x3
D0664_21_MBU_7_(CytoScan750K_Array).cy750K.ND.cychp	3	Gain	11	q24.2	q24.3	127665568	129446111	1780.54	607	14	LINC02098, ETS1, MIR6090, ETS1-AS1, LOC101929538, FLI1, SENCR, KCNJ1, KCNJ5, C11orf45, TP53AIP1, ARHGAP32, LOC399975, BARX2		FLI1, KCNJ5	arr[GRCh37] 11q24.2q24.3(127665568_129446111)x3
D0664_21_MBU_7_(CytoScan750K_Array).cy750K.ND.cychp	1	Loss	12	p13.2	p13.2	11856946	12045096	188.151	143	1	ETV6	ETV6 (congenital fibrosarcoma, multiple leukemia and lymphoma, secretory breast, MDS, ALL)	ETV6	arr[GRCh37] 12p13.2(11856946_12045096)x1
D0664_21_MBU_7_(CytoScan750K_Array).cy750K.ND.cychp	1	Loss	12	q22	q22	93590431	93778522	188.092	48	4	LOC643339, NUDT4, NUDT4P2, NUDT4B			arr[GRCh37] 12q22(93590431_93778522)x1
D0664_21_MBU_7_(CytoScan750K_Array).cy750K.ND.cychp	1	Loss	12	q24.31	q24.31	125083696	125231569	147.874	32	0				arr[GRCh37] 12q24.31(125083696_125231569)x1
D0664_21_MBU_7_(CytoScan750K_Array).cy750K.ND.cychp	4	Gain	12	p12.1	p12.1	25320947	25481682	160.736	124	3	CASC1, ETFRF1, KRAS		KRAS	arr[GRCh37] 12p12.1(25320947_25481682)x4
D0664_21_MBU_7_(CytoScan750K_Array).cy750K.ND.cychp	1	Loss	13	q21.31	q21.31	64425283	65144143	718.861	116	1	LINC00355			arr[GRCh37] 13q21.31(64425283_65144143)x1
D0664_21_MBU_7_(CytoScan750K_Array).cy750K.ND.cychp	1	Loss	13	q33.3	q34	110016342	110413026	396.685	120	3	LINC00399, LINC00676, IRS2			arr[GRCh37] 13q33.3q34(110016342_110413026)x1
D0664_21_MBU_7_(CytoScan750K_Array).cy750K.ND.cychp	3	Gain	13	q31.1	q31.1	79361149	79795716	434.568	72	1	LINC00331			arr[GRCh37] 13q31.1(79361149_79795716)x3
D0664_21_MBU_7_(CytoScan750K_Array).cy750K.ND.cychp	1	Loss	14	q31.1	q31.1	79652578	79931998	279.421	44	2	NRXN3, LOC105370586			arr[GRCh37] 14q31.1(79652578_79931998)x1
D0664_21_MBU_7_(CytoScan750K_Array).cy750K.ND.cychp	3	Gain	14	q23.3	q24.1	67684731	68894360	1209.63	538	15	FAM71D, MPP5, ATP6V1D, EIF2S1, PLEK2, MIR5694, TMEM229B, PLEKHH1, PIGH, ARG2, VTI1B, RDH11, RDH12, ZFYVE26, RAD51B		RAD51B	arr[GRCh37] 14q23.3q24.1(67684731_68894360)x3
D0664_21_MBU_7_(CytoScan750K_Array).cy750K.ND.cychp	1	Loss	15	q15.1	q15.1	42028961	42129499	100.539	32	4	MGA, MAPKBP1, JMJD7-PLA2G4B, JMJD7			arr[GRCh37] 15q15.1(42028961_42129499)x1
D0664_21_MBU_7_(CytoScan750K_Array).cy750K.ND.cychp	3	Gain	15	q14	q14	37304133	38306173	1002.04	209	2	MEIS2, TMCO5A			arr[GRCh37] 15q14(37304133_38306173)x3
D0664_21_MBU_7_(CytoScan750K_Array).cy750K.ND.cychp	3	Gain	15	q21.1	q21.1	47335670	48293844	958.175	207	2	SEMA6D, LINC01491			arr[GRCh37] 15q21.1(47335670_48293844)x3
D0664_21_MBU_7_(CytoScan750K_Array).cy750K.ND.cychp	4	Gain	15	q21.1	q21.3	48299651	53796191	5496.54	1902	56	SLC24A5, MYEF2, CTXN2, SLC12A1, DUT, FBN1, CEP152, SHC4, EID1, SECISBP2L, COPS2, GALK2, NDUFAF4P1, MIR4716, FAM227B, FGF7, DTWD1, ATP8B4, SLC27A2, HDC, GABPB1, GABPB1-IT1, GABPB1-AS1, MIR4712, USP8, USP50, TRPM7, SPPL2A, AP4E1, DCAF13P3, MIR4713HG, TNFAIP8L3, CYP19A1, MIR4713, MIR7973-2, MIR7973-1, GLDN, DMXL2, SCG3, LYSMD2, TMOD2, TMOD3, LOC100422556, LEO1, MAPK6-DT, MAPK6, BCL2L10, GNB5, CERNA1…		MYO5A, USP8	arr[GRCh37] 15q21.1q21.3(48299651_53796191)x4
D0664_21_MBU_7_(CytoScan750K_Array).cy750K.ND.cychp	3	Gain	15	q21.3	q21.3	53797223	57996512	4199.29	1171	27	WDR72, UNC13C, LOC105370829, RSL24D1, RAB27A, PIGBOS1, PIGB, CCPG1, DNAAF4-CCPG1, MIR628, C15orf65, DNAAF4, PYGO1, PRTG, NEDD4, RFX7, TEX9, MNS1, ZNF280D, LOC145783, TCF12, SNORD13D, LINC00926, LINC01413, CGNL1, MYZAP, GCOM1		C15orf65, TCF12	arr[GRCh37] 15q21.3(53797223_57996512)x3
D0664_21_MBU_7_(CytoScan750K_Array).cy750K.ND.cychp	4	Gain	15	q21.3	q21.3	58000388	58253062	252.675	95	3	GCOM1, POLR2M, ALDH1A2			arr[GRCh37] 15q21.3(58000388_58253062)x4
D0664_21_MBU_7_(CytoScan750K_Array).cy750K.ND.cychp	4	Gain	15	q21.3	q22.2	58256571	59755507	1498.94	435	16	ALDH1A2, LOC283665, AQP9, LIPC, LIPC-AS1, ADAM10, HSP90AB4P, LOC101928725, MINDY2, SLTM, RNF111, CCNB2, MYO1E, MIR2116, LDHAL6B, FAM81A			arr[GRCh37] 15q21.3q22.2(58256571_59755507)x4
D0664_21_MBU_7_(CytoScan750K_Array).cy750K.ND.cychp	3	Gain	15	q22.2	q22.2	59886555	60074960	188.406	48	3	GCNT3, GTF2A2, BNIP2			arr[GRCh37] 15q22.2(59886555_60074960)x3
D0664_21_MBU_7_(CytoScan750K_Array).cy750K.ND.cychp	3	Gain	15	q22.2	q22.31	62198797	66871214	4672.42	1317	78	VPS13C, LOC101928907, C2CD4A, C2CD4B, LOC107984784, GOLGA2P11, MIR8067, MIR6085, MGC15885, TLN2, MIR190A, TPM1, TPM1-AS, LACTB, RPS27L, RAB8B, APH1B, CA12, LINC02568, USP3, USP3-AS1, FBXL22, HERC1, MIR422A, DAPK2, LOC101928988, CIAO2A, SNX1, SNX22, PPIB, CSNK1G1, PCLAF, TRIP4, ZNF609, OAZ2, RBPMS2, MIR1272, PIF1, PLEKHO2, ANKDD1A, SPG21, MTFMT, SLC51B, RASL12, KBTBD13, UBAP1L, PDCD7, CLPX, CILP, …		MAP2K1	arr[GRCh37] 15q22.2q22.31(62198797_66871214)x3
D0664_21_MBU_7_(CytoScan750K_Array).cy750K.ND.cychp	4	Gain	15	q22.31	q25.1	66878271	80728567	13850.3	3784	190	LINC01169, SMAD6, LINC02206, LOC102723493, SMAD3, AAGAB, IQCH, IQCH-AS1, C15orf61, MAP2K5, SKOR1, LOC101929076, RNU6-2, RNU6-9, RNU6-1, RNU6-7, RNU6-8, PIAS1, CALML4, CLN6, FEM1B, ITGA11, CORO2B, ANP32A, MIR4312, ANP32A-IT1, SPESP1, NOX5, EWSAT1, GLCE, PAQR5, LOC145694, KIF23, RPLP1, DRAIC, PCAT29, LINC00593, TLE3, MIR629, LINC02205, LINC02204, SALRNA3, SALRNA2, UACA, LARP6, LRRC49, THAP10, THSD4…		PML, SMAD3	arr[GRCh37] 15q22.31q25.1(66878271_80728567)x4
D0664_21_MBU_7_(CytoScan750K_Array).cy750K.ND.cychp	5	Gain	15	q25.1	q25.2	80734542	82574722	1840.18	489	18	ARNT2, LOC101929586, MIR5572, ABHD17C, CEMIP, MIR549A, MESD, MIR4514, TLNRD1, CFAP161, IL16, STARD5, TMC3-AS1, TMC3, MEX3B, LINC01583, EFL1, SAXO2			arr[GRCh37] 15q25.1q25.2(80734542_82574722)x5
D0664_21_MBU_7_(CytoScan750K_Array).cy750K.ND.cychp	4	Gain	15	q25.2	q25.3	82580674	86626153	4045.48	932	57	ADAMTS7P1, GOLGA6L10, UBE2Q2P2, GOLGA6L9, GOLGA2P10, LOC727751, GOLGA6L17P, RPS17, LOC102724034, CPEB1, CPEB1-AS1, AP3B2, LOC338963, ACTG1P17, SNHG21, FSD2, SCARNA15, WHAMM, HOMER2, RAMAC, C15orf40, BTBD1, MIR4515, TM6SF1, HDGFL3, BNC1, SH3GL3, ADAMTSL3, EFL1P1, DNM1P41, UBE2Q2L, LOC440300, GOLGA2P7, LOC102724135, GOLGA6L4, LOC103171574, GOLGA6L5P, UBE2Q2P1, LINC00933, ZSCAN2, SCAND2P, WDR73, NMB…			arr[GRCh37] 15q25.2q25.3(82580674_86626153)x4
D0664_21_MBU_7_(CytoScan750K_Array).cy750K.ND.cychp	3	Gain	15	q25.3	q26.3	86637304	102399536	15762.2	5416	145	AGBL1, LINC01584, AGBL1-AS1, LOC105370954, LOC102724452, LINC00052, NTRK3, MIR11181, NTRK3-AS1, MRPL46, MRPS11, DET1, LINC01586, MIR1179, MIR7-2, MIR3529, AEN, ISG20, ACAN, HAPLN3, MFGE8, ABHD2, RLBP1, FANCI, POLG, MIR6766, MIR9-3HG, MIR9-3, LOC105371031, RHCG, LINC00928, TICRR, KIF7, PLIN1, PEX11A, WDR93, MESP1, MESP2, ANPEP, AP3S2, ARPIN-AP3S2, MIR5094, MIR5009, ARPIN, ZNF710, MIR3174, ZNF710-A…		BLM, FES, NTRK3, CRTC3, POLG, CHD2, IDH2	arr[GRCh37] 15q25.3q26.3(86637304_102399536)x3
D0664_21_MBU_7_(CytoScan750K_Array).cy750K.ND.cychp	1	Loss	16	p13.3	p13.3	3668923	3951551	282.629	311	3	DNASE1, TRAP1, CREBBP		CREBBP	arr[GRCh37] 16p13.3(3668923_3951551)x1
D0664_21_MBU_7_(CytoScan750K_Array).cy750K.ND.cychp	1	Loss	16	p12.3	p12.3	17409998	17543397	133.4	32	1	XYLT1			arr[GRCh37] 16p12.3(17409998_17543397)x1
D0664_21_MBU_7_(CytoScan750K_Array).cy750K.ND.cychp	1	Loss	16	q23.1	q23.1	78247738	78469453	221.716	63	1	WWOX			arr[GRCh37] 16q23.1(78247738_78469453)x1
D0664_21_MBU_7_(CytoScan750K_Array).cy750K.ND.cychp	0	Loss	16	q23.1	q23.1	78474407	78560516	86.11	31	1	WWOX			arr[GRCh37] 16q23.1(78474407_78560516)x0
D0664_21_MBU_7_(CytoScan750K_Array).cy750K.ND.cychp	1	Loss	16	q24.3	q24.3	88706233	88875928	169.696	28	13	IL17C, CYBA, MVD, SNAI3-AS1, SNAI3, RNF166, CTU2, PIEZO1, MIR4722, LOC100289580, LOC339059, CDT1, APRT			arr[GRCh37] 16q24.3(88706233_88875928)x1
D0664_21_MBU_7_(CytoScan750K_Array).cy750K.ND.cychp	1	Loss	16	q24.3	q24.3	89455937	89481546	25.61	20	1	ANKRD11			arr[GRCh37] 16q24.3(89455937_89481546)x1
D0664_21_MBU_7_(CytoScan750K_Array).cy750K.ND.cychp	3	Gain	16	p12.2	p12.2	21405328	22306274	900.947	170	18	NPIPB3, LOC100190986, SMG1P3, MIR3680-1, MIR3680-2, SLC7A5P2, LOC101927814, METTL9, IGSF6, OTOA, RRN3P1, NPIPB4, UQCRC2, PDZD9, MOSMO, VWA3A, SDR42E2, EEF2K			arr[GRCh37] 16p12.2(21405328_22306274)x3
D0664_21_MBU_7_(CytoScan750K_Array).cy750K.ND.cychp	3	Gain	16	p12.2	p11.2	22710614	34011784	11301.2	2584	207	HS3ST2, USP31, SCNN1G, SCNN1B, COG7, GGA2, EARS2, UBFD1, NDUFAB1, PALB2, DCTN5, PLK1, ERN2, CHP2, PRKCB, MIR1273H, LINC02194, CACNG3, RBBP6, TNRC6A, LINC01567, SLC5A11, ARHGAP17, LOC554206, LINC02175, LCMT1-AS1, LCMT1, LCMT1-AS2, AQP8, ZKSCAN2, HS3ST4, MIR548W, C16orf82, KDM8, NSMCE1, NSMCE1-DT, IL4R, IL21R, IL21R-AS1, GTF3C1, KIAA0556, LOC100128079, GSG1L, XPO6, SBK1, NPIPB6, EIF3CL, EIF3C, MIR6…		IL21R, PALB2, PRKCB, FUS	arr[GRCh37] 16p12.2p11.2(22710614_34011784)x3
D0664_21_MBU_7_(CytoScan750K_Array).cy750K.ND.cychp	1	Loss	17	q25.2	q25.3	74903882	77352221	2448.34	712	41	MGAT5B, LOC105371899, SNHG20, SEC14L1, SCARNA16, MIR6516, SEPTIN9-DT, SEPTIN9, MIR4316, LOC400622, LOC100507351, LINC01987, LINC01973, TNRC6C, TMC6, TNRC6C-AS1, TMC8, C17orf99, SYNGR2, TK1, AFMID, BIRC5, TMEM235, LOC105371910, LINC01993, SOCS3, LOC101928674, PGS1, DNAH17, DNAH17-AS1, SCAT1, CYTH1, USP36, TIMP2, CEP295NL, LGALS3BP, CANT1, C1QTNF1-AS1, C1QTNF1, ENGASE, RBFOX3		CANT1	arr[GRCh37] 17q25.2q25.3(74903882_77352221)x1
D0664_21_MBU_7_(CytoScan750K_Array).cy750K.ND.cychp	3	Gain	19	q11	q13.43	28271120	58956816	30685.7	9646	1044	LINC00662, LOC101927151, LOC100420587, LOC102724908, LINC00906, LOC102724958, LINC01532, UQCRFS1, LOC284395, VSTM2B, POP4, PLEKHF1, C19orf12, CCNE1, URI1, ZNF536, TSHZ3, LINC01791, THEG5, LINC01533, LINC01782, ZNF507, LOC400684, DPY19L3, PDCD5, ANKRD27, SNORA68B, RGS9BP, NUDT19, TDRD12, SLC7A9, CEP89, FAAP24, RHPN2, GPATCH1, WDR88, LRP3, SLC7A10, CEBPA, CEBPA-DT, CEBPG, PEPD, CHST8, KCTD15, LSM14…	CNOT3	AKT2, CD79A, PPP2R1A, CCNE1, CEP89, BAX, POLD1, CIC, KLK2, BCL3, CNOT3, CEBPA, CBLC, ZNF331, BCL2L12, ERCC2, LSM14A, TFPT	arr[GRCh37] 19q11q13.43(28271120_58956816)x3
D0664_21_MBU_7_(CytoScan750K_Array).cy750K.ND.cychp	4	Gain	20	p13	p12.3	61662	6832055	6770.39	2164	124	DEFB125, DEFB126, DEFB127, DEFB128, DEFB129, DEFB132, C20orf96, ZCCHC3, NRSN2-AS1, SOX12, NRSN2, TRIB3, RBCK1, TBC1D20, CSNK2A1, TCF15, SRXN1, SCRT2, SLC52A3, FAM110A, ANGPT4, RSPO4, PSMF1, LOC105372493, TMEM74B, C20orf202, RAD21L1, SNPH, SDCBP2, FKBP1A-SDCBP2, SDCBP2-AS1, FKBP1A, MIR6869, NSFL1C, SIRPB2, SIRPD, SIRPB1, SIRPG, SIRPG-AS1, SIRPB3P, LOC100289473, SIRPA, PDYN-AS1, PDYN, STK35, LOC388…		SIRPA	arr[GRCh37] 20p13p12.3(61662_6832055)x4
D0664_21_MBU_7_(CytoScan750K_Array).cy750K.ND.cychp	3	Gain	20	p12.3	p12.2	6841717	11032787	4191.07	1148	24	LINC01428, LINC01751, LINC01706, MIR8062, HAO1, TMX4, PLCB1, PLCB1-IT1, RNU105B, PLCB4, LAMP5-AS1, LAMP5, PAK5, PARAL1, SNAP25-AS1, ANKEF1, SNAP25, MKKS, SLX4IP, JAG1, MIR6870, LINC01752, LOC101929413, LINC02871			arr[GRCh37] 20p12.3p12.2(6841717_11032787)x3
D0664_21_MBU_7_(CytoScan750K_Array).cy750K.ND.cychp	5	Gain	20	p11.22	p11.21	21914364	22904906	990.543	271	7	LINC01432, LINC01427, LOC284788, LINC00261, FOXA2, LNCNEF, LINC01747			arr[GRCh37] 20p11.22p11.21(21914364_22904906)x5
D0664_21_MBU_7_(CytoScan750K_Array).cy750K.ND.cychp	4	Gain	20	p11.21	p11.21	22910827	24196578	1285.75	410	21	SSTR4, THBD, CD93, LINC00656, NXT1, LINC01431, GZF1, NAPB, CSTL1, CST11, CST8, CST13P, CST9L, CST9, CST3, CST4, CST1, CST2, CST5, GGTLC1, LINC01721			arr[GRCh37] 20p11.21(22910827_24196578)x4
D0664_21_MBU_7_(CytoScan750K_Array).cy750K.ND.cychp	3	Gain	20	p11.21	p11.1	24207224	26305478	2098.26	547	25	SYNDIG1, CST7, APMAP, ACSS1, VSX1, LOC284798, LOC101926889, ENTPD6, PYGB, ABHD12, GINS1, NINL, NANP, ZNF337-AS1, ZNF337, LOC105372582, NCOR1P4, FAM182B, LOC101926935, LINC01733, LOC100134868, FAM182A, NCOR1P1, MIR663AHG, MIR663A			arr[GRCh37] 20p11.21p11.1(24207224_26305478)x3
D0664_21_MBU_7_(CytoScan750K_Array).cy750K.ND.cychp	5	Gain	20	q11.21	q11.21	29420339	30596364	1176.03	329	29	LINC01597, FAM242B, FRG1BP, FRG1DP, MLLT10P1, DEFB115, DEFB116, DEFB118, DEFB119, DEFB121, DEFB122, DEFB123, DEFB124, REM1, LINC00028, HM13, HM13-AS1, ID1, MIR3193, COX4I2, BCL2L1, ABALON, TPX2, MYLK2, FOXS1, DUSP15, TTLL9, PDRG1, XKR7			arr[GRCh37] 20q11.21(29420339_30596364)x5
D0664_21_MBU_7_(CytoScan750K_Array).cy750K.ND.cychp	4	Gain	20	q11.21	q11.21	30599771	32099675	1499.9	454	30	CCM2L, HCK, TM9SF4, TSPY26P, PLAGL2, POFUT1, MIR1825, KIF3B, ASXL1, NOL4L, LOC101929698, NOL4L-DT, C20orf203, COMMD7, DNMT3B, MAPRE1, EFCAB8, SUN5, BPIFB2, BPIFB6, BPIFB3, BPIFB4, BPIFA2, BPIFA4P, BPIFA3, BPIFA1, BPIFB1, CDK5RAP1, SNTA1, CBFA2T2		ASXL1	arr[GRCh37] 20q11.21(30599771_32099675)x4
D0664_21_MBU_7_(CytoScan750K_Array).cy750K.ND.cychp	3	Gain	21	q11.2	q22.3	15016487	48093361	33076.9	10072	370	POTED, MIR3118-1, LOC110091777, MIR8069-1, MIR8069-2, CYP4F29P, LOC110091776, ANKRD20A11P, LIPI, RBM11, ABCC13, HSPA13, SAMSN1, SAMSN1-AS1, LOC388813, LINC02246, NRIP1, USP25, MIR99AHG, SNORD74B, MIR99A, MIRLET7C, MIR125B2, LINC01549, CXADR, BTG3, BTG3-AS1, C21orf91-OT1, C21orf91, CHODL-AS1, CHODL, TMPRSS15, MIR548XHG, MIR548X, LINC01683, LINC02573, LINC00320, NCAM2, LINC00317, LINC01425, LINC016…	RUNX1 - Isoform c (AML - preB- ALL - T-ALL , OLIG2 (T-ALL)	OLIG2, ERG, RUNX1, U2AF1, TMPRSS2	arr[GRCh37] 21q11.2q22.3(15016487_48093361)x3
D0664_21_MBU_7_(CytoScan750K_Array).cy750K.ND.cychp	1	Loss	22	q13.2	q13.33	43241043	50250253	7009.21	1858	80	ARFGAP3, PACSIN2, LOC100506679, TTLL1, BIK, MCAT, TSPO, TTLL12, SCUBE1, LOC105373051, LOC101927447, LINC01639, MPPED1, EFCAB6-AS1, EFCAB6, SULT4A1, PNPLA5, PNPLA3, SAMM50, PARVB, PARVG, SHISAL1, LINC01656, RTL6, LINC00207, LINC00229, PRR5, PRR5-ARHGAP8, ARHGAP8, PHF21B, LOC101927551, NUP50-DT, NUP50, LOC105373064, KIAA0930, MIR1249, UPK3A, FAM118A, SMC1B, RIBC2, FBLN1, LINC01589, ATXN10, MIR4762,…			arr[GRCh37] 22q13.2q13.33(43241043_50250253)x1
D0664_21_MBU_7_(CytoScan750K_Array).cy750K.ND.cychp	1	Loss	X	p22.31	p22.31	7065205	7162603	97.399	84	3	PUDP, STS, MIR4767			arr[GRCh37] Xp22.31(7065205_7162603)x1
D0664_21_MBU_7_(CytoScan750K_Array).cy750K.ND.cychp	1	Loss	X	q25	q25	122575508	122634218	58.711	48	1	GRIA3			arr[GRCh37] Xq25(122575508_122634218)x1
D0664_21_MBU_7_(CytoScan750K_Array).cy750K.ND.cychp	4	Gain	X	p22.2	p22.2	15822479	15831482	9.004	9	1	ZRSR2		ZRSR2	arr[GRCh37] Xp22.2(15822479_15831482)x4

## Sheet: MBU_8
File	CN State	Type	Chromosome	Cytoband Start	Cytoband End	Min	Max	Size (kbp)	Marker Count	Gene Count	Genes	Myeloid Genes	Cancer Genes	Microarray Nomenclature
D0665_21_MBU_8_(CytoScan750K_Array).cy750K.ND.cychp	1	Loss	1	p22.3	p22.2	88279171	88863277	584.107	84	0				arr[GRCh37] 1p22.3p22.2(88279171_88863277)x1
D0665_21_MBU_8_(CytoScan750K_Array).cy750K.ND.cychp	1	Loss	1	p21.3	p21.3	95973102	96341350	368.249	74	1	LINC02607			arr[GRCh37] 1p21.3(95973102_96341350)x1
D0665_21_MBU_8_(CytoScan750K_Array).cy750K.ND.cychp	1	Loss	1	p21.1	p21.1	104532415	105039557	507.143	109	1	LOC100129138			arr[GRCh37] 1p21.1(104532415_105039557)x1
D0665_21_MBU_8_(CytoScan750K_Array).cy750K.ND.cychp	1	Loss	1	p21.1	p21.1	105822105	106075238	253.134	36	0				arr[GRCh37] 1p21.1(105822105_106075238)x1
D0665_21_MBU_8_(CytoScan750K_Array).cy750K.ND.cychp	4	Gain	1	p36.33	p36.22	849467	11993635	11144.2	3001	209	LINC02593, SAMD11, NOC2L, KLHL17, PLEKHN1, PERM1, HES4, ISG15, AGRN, LOC100288175, RNF223, C1orf159, LINC01342, MIR200B, MIR200A, MIR429, TTLL10, TNFRSF18, TNFRSF4, SDF4, B3GALT6, C1QTNF12, UBE2J2, SCNN1D, ACAP3, MIR6726, SNORD167, PUSL1, INTS11, MIR6727, CPTP, TAS1R3, DVL1, MIR6808, MXRA8, AURKAIP1, CCNL2, MRPL20-AS1, MRPL20, ANKRD65, TMEM88B, LINC01770, VWA1, ATAD3C, ATAD3B, ATAD3A, TMEM240, SS…		RPL22, CAMTA1, SKI, MTOR, TNFRSF14, PRDM16	arr[GRCh37] 1p36.33p36.22(849467_11993635)x4
D0665_21_MBU_8_(CytoScan750K_Array).cy750K.ND.cychp	3	Gain	1	p36.22	p22.3	12018792	88086538	76067.7	19951	932	PLOD1, MFN2, MIIP, MIR6729, TNFRSF8, MIR7846, TNFRSF1B, MIR4632, VPS13D, SNORA59A, SNORA59B, DHRS3, MIR6730, AADACL4, AADACL3, C1orf158, PRAMEF12, PRAMEF1, LINC01784, PRAMEF11, HNRNPCL3, HNRNPCL1, PRAMEF2, PRAMEF4, PRAMEF7, PRAMEF8, PRAMEF6, PRAMEF27, PRAMEF9, PRAMEF18, PRAMEF25, PRAMEF26, PRAMEF5, PRAMEF34P, PRAMEF36P, HNRNPCL4, HNRNPCL2, PRAMEF22, PRAMEF10, PRAMEF33, PRAMEF15, PRAMEF13, PRAMEF1…	LCK (T-ALL), TAL1 (T-ALL), STIL (T-ALL)	MDS2, CDKN2C, FUBP1, THRAP3, JAK1, MYCL, TAL1, BCL10, MPL, ARID1A, PRDM2, JUN, PAX7, EPS15, CSF3R, ID3, ARHGEF10L, SDHB, LCK, SFPQ, CASP9, MUTYH, STIL, SPEN	arr[GRCh37] 1p36.22p22.3(12018792_88086538)x3
D0665_21_MBU_8_(CytoScan750K_Array).cy750K.ND.cychp	3	Gain	1	p13.3	q44	111418802	249224684	137806	32294	1472	CD53, LRIF1, DRAM2, CEPT1, DENND2D, CHI3L2, CHIAP2, CHIA, PIFO, PGBP, OVGP1, WDR77, ATP5PB, C1orf162, TMIGD3, ADORA3, RAP1A, LINC01160, LOC107985184, INKA2, INKA2-AS1, LOC101928718, DDX20, KCND3, KCND3-IT1, KCND3-AS1, LINC01750, CTTNBP2NL, MIR4256, WNT2B, ST7L, CAPZA1, MOV10, RHOC, PPM1J, TAFA3, LINC01356, MIR11399, SLC16A1, AKR7A2P1, SLC16A1-AS1, LRIG2-DT, LRIG2, LOC643441, MAGI3, PHTF1, RSBN1, …	PTPRC	ATP1A1, ELK4, BCL9, DDR2, ELF3, H3F3A, SLC45A3, S100A7, NOTCH2, MUC1, MDM4, SETDB1, SDHC, TPR, FH, AKT3, PBX1, TRIM33, TPM3, PRCC, MLLT11, FCRL4, LMNA, PTPRC, PRRX1, PDE4DIP, ARNT, NTRK1, CDC73, RGS7, ABL2, NRAS, FCGR2B	arr[GRCh37] 1p13.3q44(111418802_249224684)x3
D0665_21_MBU_8_(CytoScan750K_Array).cy750K.ND.cychp	0	Loss	2	q37.3	q37.3	240123898	240337744	213.847	166	4	HDAC4, MIR4269, MIR2467, HDAC4-AS1			arr[GRCh37] 2q37.3(240123898_240337744)x0
D0665_21_MBU_8_(CytoScan750K_Array).cy750K.ND.cychp	1	Loss	2	q37.3	q37.3	240343659	242782258	2438.6	623	43	LOC150935, NDUFA10, MIR4786, OR6B2, OR6B3, COPS9, OTOS, GPC1, LOC100130449, MIR149, ANKMY1, DUSP28, RNPEPL1, CAPN10-DT, CAPN10, GPR35, AQP12B, LOC285191, AQP12A, KIF1A, AGXT, MAB21L4, CROCC2, LOC200772, SNED1, MTERF4, PASK, PPP1R7, ANO7, HDLBP, SEPTIN2, FARP2, MIR3133, STK25, BOK-AS1, BOK, THAP4, ATG4B, DTYMK, ING5, D2HGDH, GAL3ST2, NEU4			arr[GRCh37] 2q37.3(240343659_242782258)x1
D0665_21_MBU_8_(CytoScan750K_Array).cy750K.ND.cychp	3	Gain	2	p25.3	p13.2	12771	73279605	73266.8	19020	540	FAM110C, SH3YL1, ACP1, ALKAL2, LINC01865, LINC01874, LINC01875, LOC105373352, TMEM18, LINC01115, LINC01939, SNTG2-AS1, SNTG2, TPO, PXDN, MYT1L, MYT1L-AS1, LINC01250, EIPR1, TRAPPC12, ADI1, RNASEH1, RNASEH1-AS1, RPS7, COLEC11, ALLC, DCDC2C, LINC01304, LOC105373394, LINC01249, LINC01248, SOX11, LINC01810, SILC1, MIR7158, LOC400940, LINC01247, LINC01246, MIR7515HG, MIR7515, LINC00487, NRIR, CMPK2, R…	ALK (ALCL - NSCLC - Neuroblastoma), DNMT3A - Isoform b - (AML)	MSH2, FBXO11, NCOA1, PCBP1, ASXL2, EPAS1, BCL11A, STRN, MSH6, XPO1, REL, ALK, BIRC6, MYCN, SIX2, EML4, DNMT3A, WDCP	arr[GRCh37] 2p25.3p13.2(12771_73279605)x3
D0665_21_MBU_8_(CytoScan750K_Array).cy750K.ND.cychp	3	Gain	2	q11.1	q31.1	95327874	172008974	76681.1	17648	511	FAM95A, ANKRD20A8P, LOC442028, TEKT4, MAL, MRPS5, ZNF514, ZNF2, PROM2, KCNIP3, FAHD2A, TRIM43B, TRIM43, LINC00342, ANKRD36C, FAHD2CP, GPAT2, ADRA2B, ASTL, DUSP2, STARD7, STARD7-AS1, SNORA112, TMEM127, CIAO1, SNRNP200, ITPRIPL1, NCAPH, NEURL3, LOC105373496, ARID5A, KANSL3, FER1L5, LMAN2L, CNNM4, MIR3127, CNNM3-DT, CNNM3, ANKRD23, ANKRD39, SEMA4C, FAM178B, LOC101927053, FAHD2B, ANKRD36, LOC10050607…	AFF3 - Isoform 1 (ALL - T-ALL)	RANBP2, CXCR4, RGPD3, ACVR2A, ERCC3, PAX8, TMEM127, LRP1B, AFF3, ACVR1	arr[GRCh37] 2q11.1q31.1(95327874_172008974)x3
D0665_21_MBU_8_(CytoScan750K_Array).cy750K.ND.cychp	22	Gain	2	q31.1	q31.1	172014778	174981749	2966.97	955	22	TLK1, METTL8, DCAF17, CYBRD1, DYNC1I2, SLC25A12, HAT1, METAP1D, DLX1, DLX2, DLX2-DT, ITGA6, ITGA6-AS1, PDK1, RAPGEF4-AS1, RAPGEF4, MAP3K20, MAP3K20-AS1, CDCA7, SP3, LINC01960, OLA1			arr[GRCh37] 2q31.1(172014778_174981749)x22
D0665_21_MBU_8_(CytoScan750K_Array).cy750K.ND.cychp	4	Gain	2	q31.1	q33.1	174983004	201355668	26372.7	6249	169	OLA1, LINC01305, SP9, CIR1, SCRN3, GPR155, RNU6-2, RNU6-9, RNU6-1, RNU6-7, RNU6-8, WIPF1, H3P6, CHRNA1, CHN1, ATF2, MIR933, ATP5MC3, LNPK, EVX2, HOXD13, HOXD12, HOXD11, HOXD10, HOXD9, HOXD8, HOXD-AS2, LOC401021, MIR10B, HOXD4, HOXD3, HAGLR, HAGLROS, HOXD1, MIR7704, MTX2, MIR1246, LINC01116, LINC01117, LOC105373759, HNRNPA3, MIR4444-1, MIR4444-2, NFE2L2, MIR3128, LOC100130691, MIR6512, AGPS, TTC30…		NFE2L2, SF3B1, HOXD11, HOXD13, COL3A1, ITGAV, PMS1	arr[GRCh37] 2q31.1q33.1(174983004_201355668)x4
D0665_21_MBU_8_(CytoScan750K_Array).cy750K.ND.cychp	1	Loss	3	q25.1	q25.2	152032655	152130477	97.823	30	2	MBNL1, TMEM14EP			arr[GRCh37] 3q25.1q25.2(152032655_152130477)x1
D0665_21_MBU_8_(CytoScan750K_Array).cy750K.ND.cychp	3	Gain	3	p26.3	q13.33	61892	120763112	120701	29432	893	LINC01986, CHL1-AS2, CHL1, CHL1-AS1, LINC01266, CNTN6, CNTN4, CNTN4-AS2, CNTN4-AS1, IL5RA, TRNT1, CRBN, LOC100130207, LRRN1, SETMAR, SUMF1, ITPR1-DT, ITPR1, EGOT, BHLHE40-AS1, BHLHE40, ARL8B, EDEM1, MIR4790, GRM7-AS3, GRM7, GRM7-AS2, GRM7-AS1, LOC101927394, LMCD1-AS1, LMCD1, LINC00312, SSUH2, CAV3, OXTR, RAD18, SRGAP3, SRGAP3-AS2, SRGAP3-AS3, SRGAP3-AS4, THUMPD3, THUMPD3-AS1, SETD5, LHFPL4, MTMR1…	TFG - Isoform 1 (papillary thyroid - ALCL - NSCLC)	ROBO2, XPC, CCR4, PBRM1, FBLN2, FHIT, CACNA1D, EPHA3, TFG, MLH1, CBLB, TGFBR2, VHL, FOXP1, MITF, NCKIPSD, BAP1, RHOA, SETD2, RAF1, FANCD2, SRGAP3, MYD88, CTNNB1, PPARG	arr[GRCh37] 3p26.3q13.33(61892_120763112)x3
D0665_21_MBU_8_(CytoScan750K_Array).cy750K.ND.cychp	3	Gain	3	q24	q25.1	147270658	151910401	4639.74	1232	50	LINC02032, LINC02046, AGTR1, CPB1, CPA3, GYG1, HLTF, HLTF-AS1, HPS3, CP, TM4SF18, TM4SF1, TM4SF1-AS1, TM4SF4, WWTR1, WWTR1-AS1, COMMD2, ANKUB1, RNF13, PFN2, LOC646903, TMEM183B, LOC105374313, LINC01213, LINC01214, TSC22D2, SERP1, EIF2A, SELENOT, ERICH6, ERICH6-AS1, LOC101928105, SIAH2, MINDY4B, CLRN1, CLRN1-AS1, MED12L, GPR171, P2RY14, GPR87, P2RY13, P2RY12, IGSF10, MIR5186, AADACL2, AADACL2-AS1,…		WWTR1	arr[GRCh37] 3q24q25.1(147270658_151910401)x3
D0665_21_MBU_8_(CytoScan750K_Array).cy750K.ND.cychp	3	Gain	3	q26.31	q26.31	171519730	171700771	181.042	48	3	PLD1, TMEM212, TMEM212-AS1			arr[GRCh37] 3q26.31(171519730_171700771)x3
D0665_21_MBU_8_(CytoScan750K_Array).cy750K.ND.cychp	3	Gain	4	p16.3	p16.1	68346	10551560	10483.2	3007	160	ZNF595, ZNF718, ZNF876P, ZNF732, ZNF141, MIR571, ABCA11P, ZNF721, PIGG, TMEM271, LOC105374338, PDE6B, ATP5ME, MYL5, SLC49A3, PCGF3, LOC100129917, CPLX1, GAK, TMEM175, DGKQ, SLC26A1, IDUA, FGFRL1, RNF212, LOC105374344, TMED11P, SPON2, LOC100130872, CTBP1-AS, CTBP1, CTBP1-DT, MAEA, UVSSA, NKX1-1, FAM53A, SLBP, TMEM129, TACC3, FGFR3, LETM1, NSD2, SCARNA22, NELFA, MIR943, C4orf48, NAT8L, POLN, HAUS3,…	FGFR3 (bladder - MM - T-cell lymphoma)	FGFR3	arr[GRCh37] 4p16.3p16.1(68346_10551560)x3
D0665_21_MBU_8_(CytoScan750K_Array).cy750K.ND.cychp	3	Gain	4	p15.2	p15.1	23433730	32357667	8923.94	1729	30	PPARGC1A, MIR573, DHX15, SOD3, CCDC149, LGI2, SEPSECS, SEPSECS-AS1, PI4K2B, ZCCHC4, ANAPC4, LOC101929161, SLC34A2, SEL1L3, SMIM20, RBPJ, CCKAR, TBC1D19, STIM2-AS1, STIM2, LINC02261, MIR4275, LINC02364, LINC02472, PCDH7, LINC02497, LINC02501, LINC02506, LOC105377651, LINC02353		SLC34A2	arr[GRCh37] 4p15.2p15.1(23433730_32357667)x3
D0665_21_MBU_8_(CytoScan750K_Array).cy750K.ND.cychp	3	Gain	4	p15.1	p14	33907346	37519560	3612.22	585	11	LOC101928622, LINC02484, ARAP2, LOC439933, DTHD1, MIR1255B1, LINC02505, LINC02616, MIR4801, NWD2, C4orf19			arr[GRCh37] 4p15.1p14(33907346_37519560)x3
D0665_21_MBU_8_(CytoScan750K_Array).cy750K.ND.cychp	3	Gain	4	p14	p13	39141343	43004684	3863.34	1142	34	WDR19, RFC1, KLB, MIR5591, RPL9, LIAS, LOC401127, UGDH, UGDH-AS1, SMIM14, UBE2K, PDS5A, LOC344967, N4BP2, RHOH, LINC02265, CHRNA9, RBM47, MIR4802, NSUN7, APBB2, UCHL1-AS1, UCHL1, LIMCH1, PHOX2B, LINC00682, TMEM33, DCAF4L1, SLC30A9, BEND4, LOC105374428, SHISA3, ATP8A1, GRXCR1		N4BP2, RHOH, PHOX2B	arr[GRCh37] 4p14p13(39141343_43004684)x3
D0665_21_MBU_8_(CytoScan750K_Array).cy750K.ND.cychp	1	Loss	5	q11.2	q11.2	58663909	58878845	214.937	30	1	PDE4D			arr[GRCh37] 5q11.2(58663909_58878845)x1
D0665_21_MBU_8_(CytoScan750K_Array).cy750K.ND.cychp	1	Loss	5	q23.2	q23.2	125957275	126169850	212.576	125	4	PHAX, TEX43, LMNB1-DT, LMNB1			arr[GRCh37] 5q23.2(125957275_126169850)x1
D0665_21_MBU_8_(CytoScan750K_Array).cy750K.ND.cychp	1	Loss	5	q23.2	q31.1	126988749	130950492	3961.74	832	17	CTXN3, CCDC192, LINC01184, SLC12A2, FBN2, SLC27A6, ISOC1, MIR4633, MIR4460, ADAMTS19-AS1, ADAMTS19, MINAR2, CHSY3, HINT1, LYRM7, CDC42SE2, RAPGEF6			arr[GRCh37] 5q23.2q31.1(126988749_130950492)x1
D0665_21_MBU_8_(CytoScan750K_Array).cy750K.ND.cychp	0	Loss	5	q31.1	q31.1	130967948	131076638	108.691	31	2	RAPGEF6, FNIP1			arr[GRCh37] 5q31.1(130967948_131076638)x0
D0665_21_MBU_8_(CytoScan750K_Array).cy750K.ND.cychp	1	Loss	5	q31.1	q31.1	131082267	132505660	1423.39	548	32	FNIP1, MEIKIN, ACSL6, IL3, CSF2, P4HA2-AS1, P4HA2, MIR6830, PDLIM4, SLC22A4, MIR3936HG, MIR3936, SLC22A5, IRF1-AS1, IRF1, IL5, RAD50, TH2LCRR, IL13, IL4, LOC105379176, KIF3A, CCNI2, SEPTIN8, SOWAHA, SHROOM1, GDF9, UQCRQ, LEAP2, AFF4, ZCCHC10, HSPA4		AFF4, ACSL6	arr[GRCh37] 5q31.1(131082267_132505660)x1
D0665_21_MBU_8_(CytoScan750K_Array).cy750K.ND.cychp	3	Gain	6	p22.1	p21.31	27459319	35539822	8080.5	2594	326	LINC01012, LOC100131289, H2BC13, H2AC13, H3C10, H2AC14, H2BC14, H4C11, H4C12, H2AC15, H2BC15, H2AC16, H1-5, H3C11, H4C13, H3C12, H2AC17, H2BC17, OR2B2, OR2B6, OR1F12, ZNF165, ZSCAN12P1, ZSCAN16-AS1, ZSCAN16, ZKSCAN8, ZNF192P1, TOB2P1, ZSCAN9, ZKSCAN4, NKAPL, ZSCAN26, PGBD1, ZSCAN31, ZKSCAN3, ZSCAN12, ZSCAN23, GPX6, GPX5, ZBED9, LINC00533, LINC01623, HCG14, TRIM27, LINC01556, HCG15, ZNF311, LOC100…		HMGA1, POU5F1, DAXX, HLA-A, FANCE, TRIM27	arr[GRCh37] 6p22.1p21.31(27459319_35539822)x3
D0665_21_MBU_8_(CytoScan750K_Array).cy750K.ND.cychp	4	Gain	6	p21.31	p21.2	35544800	40440322	4895.52	1528	59	FKBP5, MIR5690, LOC285847, ARMC12, CLPSL2, CLPSL1, CLPS, LHFPL5, SRPK1, SLC26A8, MAPK14, MAPK13, BRPF3, PNPLA1, BNIP5, ETV7, PXT1, KCTD20, STK38, SRSF3, MIR3925, PANDAR, CDKN1A, DINOL, RAB44, CPNE5, PPIL1, C6orf89, PI16, MTCH1, FGD2, PIM1, TMEM217, TBC1D22B, RNF8, CMTR1, CCDC167, LINC02520, MIR4462, MDGA1, ZFAND3, BTBD9, BTBD9-AS1, GLO1, DNAH8, DNAH8-AS1, GLP1R, MIR9983, SAYSD1, KCNK5, KCNK17, KC…		PIM1, SRSF3, CDKN1A	arr[GRCh37] 6p21.31p21.2(35544800_40440322)x4
D0665_21_MBU_8_(CytoScan750K_Array).cy750K.ND.cychp	7	Gain	6	p21.2	p12.3	40441630	46454002	6012.37	2111	108	LRFN2, LOC101929555, UNC5CL, TSPO2, APOBEC2, OARD1, NFYA, ADCY10P1, TREML1, TREM2, TREML2, TREML3P, TREML4, TREML5P, TREM1, NCR2, LINC01276, FOXP4-AS1, FOXP4, MIR4641, MDFI, TFEB, MIR10398, PGC, FRS3, PRICKLE4, TOMM6, USP49, MED20, BYSL, CCND3, TAF8, C6orf132, LOC114841037, GUCA1A, GUCA1B, MRPS10, TRERF1, UBR2, PRPH2, ATP6V0CP3, TBCC, BICRAL, LOC401261, RPL7L1, C6orf226, PTCRA, CNPY3, CNPY3-GNMT,…		CCND3, NFKBIE, TFEB, HSP90AB1	arr[GRCh37] 6p21.2p12.3(40441630_46454002)x7
D0665_21_MBU_8_(CytoScan750K_Array).cy750K.ND.cychp	4	Gain	6	p12.3	p12.3	46460879	47430456	969.578	300	12	LOC101926898, CYP39A1, SLC25A27, LOC101926934, TDRD6, PLA2G7, ANKRD66, MEP1A, ADGRF5, ADGRF5-AS1, ADGRF1, TNFRSF21			arr[GRCh37] 6p12.3(46460879_47430456)x4
D0665_21_MBU_8_(CytoScan750K_Array).cy750K.ND.cychp	3	Gain	6	p12.3	p12.2	47439730	52636851	5197.12	1208	39	CD2AP, ADGRF2, ADGRF4, OPN5, PTCHD4, MMUT, CENPQ, GLYATL3, C6orf141, RHAG, CRISP2, CRISP3, PGK2, LOC101927020, LOC101927048, CRISP1, DEFB133, DEFB114, DEFB113, DEFB110, DEFB112, TFAP2D, TFAP2B, PKHD1, LOC101927082, MIR206, LINCMD1, MIR133B, IL17A, IL17F, MCM3, PAQR8, EFHC1, TRAM2, TRAM2-AS1, LOC730101, TMEM14A, GSTA7P, GSTA2			arr[GRCh37] 6p12.3p12.2(47439730_52636851)x3
D0665_21_MBU_8_(CytoScan750K_Array).cy750K.ND.cychp	6	Gain	6	p12.2	p12.1	52653439	54114446	1461.01	459	20	GSTA1, GSTA5, GSTA3, GSTA4, RN7SK, CILK1, FBXO9, GCM1, ELOVL5, MIR5685, RPS16P5, GCLC, LOC101927136, LINC01564, KLHL31, LRRC1, LOC101927189, MLIP-IT1, MLIP, MLIP-AS1			arr[GRCh37] 6p12.2p12.1(52653439_54114446)x6
D0665_21_MBU_8_(CytoScan750K_Array).cy750K.ND.cychp	4	Gain	6	p12.1	p11.2	54118476	57713366	3594.89	1076	19	MLIP, TINAG, FAM83B, HCRTR2, GFRAL, HMGCLL1, BMP5, COL21A1, DST, DST-AS1, BEND6, KIAA1586, ZNF451, ZNF451-AS1, BAG2, RAB23, LOC100506188, PRIM2, MIR548U		BMP5	arr[GRCh37] 6p12.1p11.2(54118476_57713366)x4
D0665_21_MBU_8_(CytoScan750K_Array).cy750K.ND.cychp	3	Gain	6	p11.2	q12	57751039	66809901	9058.86	966	12	GUSBP4, LINC00680-GUSBP4, LINC00680, KHDRBS2, MTRNR2L9, LGSN, PTP4A1, PHF3, EYS, SCAT8, LOC441155, SLC25A51P1			arr[GRCh37] 6p11.2q12(57751039_66809901)x3
D0665_21_MBU_8_(CytoScan750K_Array).cy750K.ND.cychp	4	Gain	6	q13	q13	71192813	71585762	392.95	108	4	FAM135A, SDHAF4, SMAP1, B3GAT2			arr[GRCh37] 6q13(71192813_71585762)x4
D0665_21_MBU_8_(CytoScan750K_Array).cy750K.ND.cychp	3	Gain	6	q13	q13	73352418	75507700	2155.28	504	19	KCNQ5, KCNQ5-IT1, MIR4282, KCNQ5-AS1, KHDC1L, KHDC1, DPPA5, KHDC3L, OOEP, DDX43, CGAS, MTO1, EEF1A1, SNORD141A, SNORD141B, SLC17A5, LOC101928489, CD109, LOC101928516			arr[GRCh37] 6q13(73352418_75507700)x3
D0665_21_MBU_8_(CytoScan750K_Array).cy750K.ND.cychp	3	Gain	6	q22.32	q27	126324120	170914297	44590.2	12004	325	TRMT11, CENPW, MIR588, RSPO3, RNF146, ECHDC1, KIAA0408, SOGA3, C6orf58, THEMIS, PTPRK, LOC101928140, LAMA2, ARHGAP18, TMEM244, L3MBTL3, SAMD3, TMEM200A, SMLR1, EPB41L2, AKAP7, ARG1, MED23, ENPP3, OR2A4, CTAGE9, MIR548H5, ENPP1, CCN2, MIR548AJ1, LINC01013, MOXD1, STX7, TAAR9, TAAR8, TAAR6, TAAR5, TAAR3P, TAAR2, TAAR1, VNN1, VNN3, VNN2, SLC18B1, RPS12, SNORD101, SNORD100, SNORA33, LINC00326, EYA4, …		ESR1, EZR, SGK1, FGFR1OP, MYB, ARID1B, TNFAIP3, LATS1, PTPRK, QKI, RSPO3, BCLAF1, ECT2L	arr[GRCh37] 6q22.32q27(126324120_170914297)x3
D0665_21_MBU_8_(CytoScan750K_Array).cy750K.ND.cychp	1	Loss	7	q32.1	q32.1	128564357	128843282	278.926	120	6	IRF5, TNPO3, TPI1P2, LOC407835, TSPAN33, SMO		SMO	arr[GRCh37] 7q32.1(128564357_128843282)x1
D0665_21_MBU_8_(CytoScan750K_Array).cy750K.ND.cychp	3	Gain	7	p22.3	p14.2	43377	37173048	37129.7	10220	317	LOC102723672, LOC100507642, LOC105375115, FAM20C, FOXL3, FOXL3-OT1, LOC442497, LOC116435278, LOC112267991, PDGFA, HRAT92, PRKAR1B, PRKAR1B-AS2, PRKAR1B-AS1, DNAAF5, SUN1, GET4, ADAP1, COX19, C7orf50, CYP2W1, MIR339, GPR146, GPER1, ZFAND2A, LOC101927021, UNCX, MICALL2, INTS1, MAFK, LOC100128653, TMEM184A, PSMG3, PSMG3-AS1, TFAMP1, LOC105375303, ELFN1, ELFN1-AS1, MAD1L1, MIR4655, SNORA114, MRM2, NU…	TRB (T-ALL)	RAC1, MACC1, ETV1, CARD11, HOXA13, HNRNPA2B1, PMS2, FKBP9, JAZF1, HOXA9, HOXA11	arr[GRCh37] 7p22.3p14.2(43377_37173048)x3
D0665_21_MBU_8_(CytoScan750K_Array).cy750K.ND.cychp	3	Gain	7	p14.1	p12.3	37441667	46241652	8799.99	2584	83	ELMO1, GPR141, NME8, SFRP4, EPDR1, STARD3NL, TARP, TRG-AS1, AMPH, FAM183BP, VPS41, POU6F2, POU6F2-AS2, SNORA20B, POU6F2-AS1, YAE1, RALA, LINC00265, LOC112267983, CDK13, MPLKIP, SUGCT, LINC01450, LINC01449, INHBA, INHBA-AS1, GLI3, LINC01448, C7orf25, PSMA2, MRPL32, HECW1, HECW1-IT1, MIR3943, LUARIS, STK17A, COA1, BLVRA, MRPS24, URGCP-MRPS24, URGCP, UBE2D4, POLR2J4, SPDYE1, RASA4CP, LINC00957, DBNL…		SFRP4	arr[GRCh37] 7p14.1p12.3(37441667_46241652)x3
D0665_21_MBU_8_(CytoScan750K_Array).cy750K.ND.cychp	3	Gain	7	p12.3	q31.1	46912898	108984780	62071.9	15433	522	TNS3, SNORD151, LINC01447, C7orf65, LINC00525, PKD1L1, C7orf69, HUS1, SUN3, C7orf57, UPP1, ABCA13, CDC14C, VWC2, ZPBP, SPATA48, IKZF1, FIGNL1, DDC, DDC-AS1, GRB10, COBL, LOC107986794, POM121L12, LINC01446, LINC01445, VSTM2A, VSTM2A-OT1, SEC61G, LOC100996654, EGFR, EGFR-AS1, ELDR, LANCL2, VOPP1, FKBP9P1, SEPTIN14, ZNF713, MRPS17, NIPSNAP2, PSPH, CCT6A, SNORA22B, SNORA15, SUMF2, PHKG1, CHCHD2, NUPR…		GRM3, ZNF479, SBDS, ELN, EGFR, TRRAP, HIP1, CDK6, CUX1, IKZF1, AKAP9	arr[GRCh37] 7p12.3q31.1(46912898_108984780)x3
D0665_21_MBU_8_(CytoScan750K_Array).cy750K.ND.cychp	3	Gain	7	q36.3	q36.3	157945798	159119707	1173.91	373	9	PTPRN2, MIR595, LINC01022, MIR5707, NCAPG2, ESYT2, WDR60, LINC00689, VIPR2	IKZF1 (ALL - DLBCL)		arr[GRCh37] 7q36.3(157945798_159119707)x3
D0665_21_MBU_8_(CytoScan750K_Array).cy750K.ND.cychp	1	Loss	8	q24.11	q24.11	117759023	117850398	91.376	34	2	EIF3H, UTP23			arr[GRCh37] 8q24.11(117759023_117850398)x1
D0665_21_MBU_8_(CytoScan750K_Array).cy750K.ND.cychp	4	Gain	8	p23.3	q11.1	158049	47644478	47486.4	11740	388	RPL23AP53, ZNF596, FAM87A, FBXO25, TDRP, ERICH1, DLGAP2, LOC401442, LOC105377777, LOC286083, DLGAP2-AS1, LOC101927752, CLN8, MIR3674, MIR596, ARHGEF10, LOC101928058, KBTBD11-OT1, KBTBD11, MYOM2, MIR7160, LOC101927815, CSMD1, LOC100287015, MCPH1, ANGPT2, MCPH1-AS1, MIR8055, AGPAT5, MIR4659A, MIR4659B, XKR5, GS1-24F4.2, DEFB1, DEFA6, DEFA4, DEFA8P, DEFA9P, DEFA10P, DEFA1, DEFA1B, DEFT1P, DEFT1P2, D…		NRG1, HOOK3, FGFR1, KAT6A, WRN, ANK1, PCM1, LEPROTL1, ARHGEF10, IKBKB	arr[GRCh37] 8p23.3q11.1(158049_47644478)x4
D0665_21_MBU_8_(CytoScan750K_Array).cy750K.ND.cychp	3	Gain	9	q34.3	q34.3	139367119	139850030	482.912	119	35	SEC16A, C9orf163, NOTCH1, MIR4673, MIR4674, NALT1, LINC01451, HSPC324, EGFL7, MIR126, AGPAT2, DIPK1B, SNHG7, SNORA17B, SNORA17A, LCN10, LCN6, LOC100128593, MIR6722, LCN8, LCN15, TMEM141, CCDC183, CCDC183-AS1, RABL6, MIR4292, AJM1, PHPT1, MAMDC4, EDF1, TRAF2, MIR4479, FBXW5, C8G, LCN12		NOTCH1	arr[GRCh37] 9q34.3(139367119_139850030)x3
D0665_21_MBU_8_(CytoScan750K_Array).cy750K.ND.cychp	1	Loss	10	q23.31	q23.31	89651619	89708903	57.285	94	1	PTEN	NOTCH1 (T-ALL)	PTEN	arr[GRCh37] 10q23.31(89651619_89708903)x1
D0665_21_MBU_8_(CytoScan750K_Array).cy750K.ND.cychp	1	Loss	10	q23.33	q23.33	96476363	96739216	262.854	68	3	CYP2C18, CYP2C19, CYP2C9	PTEN (glioma - prostate - endometrial)		arr[GRCh37] 10q23.33(96476363_96739216)x1
D0665_21_MBU_8_(CytoScan750K_Array).cy750K.ND.cychp	1	Loss	10	q25.2	q25.2	112954802	113425153	470.352	78	0				arr[GRCh37] 10q25.2(112954802_113425153)x1
D0665_21_MBU_8_(CytoScan750K_Array).cy750K.ND.cychp	3	Gain	10	q23.33	q25.2	96741497	112947554	16206.1	4396	191	CYP2C9, CYP2C8, ACSM6, PDLIM1, SORBS1, ALDH18A1, TCTN3, ENTPD1, ENTPD1-AS1, CC2D2B, CCNJ, MIR3157, ZNF518A, BLNK, DNTT, OPALIN, TLL2, TM9SF3, PIK3AP1, RPL13AP5, MIR607, LOC102723665, LCOR, SLIT1, SLIT1-AS1, ARHGAP19-SLIT1, ARHGAP19, FRAT1, FRAT2, RRP12, LOC644215, PGAM1, EXOSC1, ZDHHC16, MMS19, UBTD1, ANKRD2, HOGA1, C10orf62, MORN4, PI4K2A, AVPI1, MARVELD1, ZFYVE27, SFRP5, LINC00866, GOLGA7B, CRT…		TLX1, SUFU, NFKB2, NT5C2, CYP2C8	arr[GRCh37] 10q23.33q25.2(96741497_112947554)x3
D0665_21_MBU_8_(CytoScan750K_Array).cy750K.ND.cychp	3	Gain	10	q25.2	q25.2	113442694	114195645	752.952	167	7	GPAM, TECTB, MIR6715B, MIR6715A, GUCY2GP, ACSL5, ZDHHC6	TLX1 (T-ALL)		arr[GRCh37] 10q25.2(113442694_114195645)x3
D0665_21_MBU_8_(CytoScan750K_Array).cy750K.ND.cychp	3	Gain	11	p15.3	p15.3	11019469	11179251	159.783	49	0				arr[GRCh37] 11p15.3(11019469_11179251)x3
D0665_21_MBU_8_(CytoScan750K_Array).cy750K.ND.cychp	3	Gain	11	p11.12	q12.1	50306193	59598423	9292.23	1888	124	LOC646813, OR4A5, OR4C46, TRIM48, TRIM51HP, OR4A16, OR4A15, OR4C15, OR4C16, OR4C11, OR4P4, OR4S2, OR4C6, OR5D13, OR5D14, OR5L1, OR5D18, OR5L2, OR5D16, TRIM51, OR5W2, OR5I1, OR10AG1, OR7E5P, OR5F1, OR5AS1, OR8I2, OR8H2, OR8H3, OR8J3, OR8K5, OR5J2, OR5T2, OR5T3, OR5T1, OR8H1, OR8K3, OR8K1, OR8J1, OR8U8, OR8U1, OR5AL1, OR5R1, OR5M9, OR5M3, OR5M8, OR5M11, OR5M10, OR5M1, OR5AP2, OR5AR1, OR9G1, OR9G9, …		CLP1, CTNND1	arr[GRCh37] 11p11.12q12.1(50306193_59598423)x3
D0665_21_MBU_8_(CytoScan750K_Array).cy750K.ND.cychp	3	Gain	11	q24.2	q24.3	127646077	129446111	1800.04	608	14	LINC02098, ETS1, MIR6090, ETS1-AS1, LOC101929538, FLI1, SENCR, KCNJ1, KCNJ5, C11orf45, TP53AIP1, ARHGAP32, LOC399975, BARX2		FLI1, KCNJ5	arr[GRCh37] 11q24.2q24.3(127646077_129446111)x3
D0665_21_MBU_8_(CytoScan750K_Array).cy750K.ND.cychp	1	Loss	12	p13.2	p13.2	11856946	12033770	176.825	140	1	ETV6		ETV6	arr[GRCh37] 12p13.2(11856946_12033770)x1
D0665_21_MBU_8_(CytoScan750K_Array).cy750K.ND.cychp	1	Loss	12	q21.31	q21.31	83133524	83254062	120.539	24	1	TMTC2	ETV6 (congenital fibrosarcoma, multiple leukemia and lymphoma, secretory breast, MDS, ALL)		arr[GRCh37] 12q21.31(83133524_83254062)x1
D0665_21_MBU_8_(CytoScan750K_Array).cy750K.ND.cychp	1	Loss	12	q22	q22	93590431	93784506	194.076	50	4	LOC643339, NUDT4, NUDT4P2, NUDT4B			arr[GRCh37] 12q22(93590431_93784506)x1
D0665_21_MBU_8_(CytoScan750K_Array).cy750K.ND.cychp	1	Loss	12	q24.31	q24.31	125083696	125231569	147.874	32	0				arr[GRCh37] 12q24.31(125083696_125231569)x1
D0665_21_MBU_8_(CytoScan750K_Array).cy750K.ND.cychp	1	Loss	13	q14.11	q14.11	42184928	42787040	602.113	160	3	VWA8, VWA8-AS1, DGKH			arr[GRCh37] 13q14.11(42184928_42787040)x1
D0665_21_MBU_8_(CytoScan750K_Array).cy750K.ND.cychp	1	Loss	13	q21.31	q21.31	64425283	65144143	718.861	116	1	LINC00355			arr[GRCh37] 13q21.31(64425283_65144143)x1
D0665_21_MBU_8_(CytoScan750K_Array).cy750K.ND.cychp	1	Loss	13	q33.3	q34	110016342	110419404	403.063	122	3	LINC00399, LINC00676, IRS2			arr[GRCh37] 13q33.3q34(110016342_110419404)x1
D0665_21_MBU_8_(CytoScan750K_Array).cy750K.ND.cychp	3	Gain	14	q23.3	q24.1	67728391	68894360	1165.97	526	14	MPP5, ATP6V1D, EIF2S1, PLEK2, MIR5694, TMEM229B, PLEKHH1, PIGH, ARG2, VTI1B, RDH11, RDH12, ZFYVE26, RAD51B		RAD51B	arr[GRCh37] 14q23.3q24.1(67728391_68894360)x3
D0665_21_MBU_8_(CytoScan750K_Array).cy750K.ND.cychp	4	Gain	15	q11.2	q11.2	22935761	23288350	352.59	184	7	CYFIP1, NIPA2, NIPA1, LOC283683, WHAMMP3, GOLGA8IP, HERC2P2			arr[GRCh37] 15q11.2(22935761_23288350)x4
D0665_21_MBU_8_(CytoScan750K_Array).cy750K.ND.cychp	3	Gain	15	q14	q14	37304578	38285599	981.022	204	2	MEIS2, TMCO5A			arr[GRCh37] 15q14(37304578_38285599)x3
D0665_21_MBU_8_(CytoScan750K_Array).cy750K.ND.cychp	3	Gain	15	q21.1	q21.1	47338812	48362283	1023.47	228	2	SEMA6D, LINC01491			arr[GRCh37] 15q21.1(47338812_48362283)x3
D0665_21_MBU_8_(CytoScan750K_Array).cy750K.ND.cychp	4	Gain	15	q21.1	q21.3	48372378	53930583	5558.21	1923	57	SLC24A5, MYEF2, CTXN2, SLC12A1, DUT, FBN1, CEP152, SHC4, EID1, SECISBP2L, COPS2, GALK2, NDUFAF4P1, MIR4716, FAM227B, FGF7, DTWD1, ATP8B4, SLC27A2, HDC, GABPB1, GABPB1-IT1, GABPB1-AS1, MIR4712, USP8, USP50, TRPM7, SPPL2A, AP4E1, DCAF13P3, MIR4713HG, TNFAIP8L3, CYP19A1, MIR4713, MIR7973-2, MIR7973-1, GLDN, DMXL2, SCG3, LYSMD2, TMOD2, TMOD3, LOC100422556, LEO1, MAPK6-DT, MAPK6, BCL2L10, GNB5, CERNA1…		MYO5A, USP8	arr[GRCh37] 15q21.1q21.3(48372378_53930583)x4
D0665_21_MBU_8_(CytoScan750K_Array).cy750K.ND.cychp	3	Gain	15	q21.3	q21.3	53934735	57867081	3932.35	1083	25	WDR72, UNC13C, LOC105370829, RSL24D1, RAB27A, PIGBOS1, PIGB, CCPG1, DNAAF4-CCPG1, MIR628, C15orf65, DNAAF4, PYGO1, PRTG, NEDD4, RFX7, TEX9, MNS1, ZNF280D, LOC145783, TCF12, SNORD13D, LINC00926, LINC01413, CGNL1		C15orf65, TCF12	arr[GRCh37] 15q21.3(53934735_57867081)x3
D0665_21_MBU_8_(CytoScan750K_Array).cy750K.ND.cychp	4	Gain	15	q21.3	q21.3	57874019	58536395	662.377	219	6	MYZAP, GCOM1, POLR2M, ALDH1A2, LOC283665, AQP9			arr[GRCh37] 15q21.3(57874019_58536395)x4
D0665_21_MBU_8_(CytoScan750K_Array).cy750K.ND.cychp	3	Gain	15	q21.3	q22.2	58577163	60074960	1497.8	431	16	LIPC, LIPC-AS1, ADAM10, HSP90AB4P, LOC101928725, MINDY2, SLTM, RNF111, CCNB2, MYO1E, MIR2116, LDHAL6B, FAM81A, GCNT3, GTF2A2, BNIP2			arr[GRCh37] 15q21.3q22.2(58577163_60074960)x3
D0665_21_MBU_8_(CytoScan750K_Array).cy750K.ND.cychp	3	Gain	15	q22.2	q25.1	62198797	80728567	18529.8	5101	268	VPS13C, LOC101928907, C2CD4A, C2CD4B, LOC107984784, GOLGA2P11, MIR8067, MIR6085, MGC15885, TLN2, MIR190A, TPM1, TPM1-AS, LACTB, RPS27L, RAB8B, APH1B, CA12, LINC02568, USP3, USP3-AS1, FBXL22, HERC1, MIR422A, DAPK2, LOC101928988, CIAO2A, SNX1, SNX22, PPIB, CSNK1G1, PCLAF, TRIP4, ZNF609, OAZ2, RBPMS2, MIR1272, PIF1, PLEKHO2, ANKDD1A, SPG21, MTFMT, SLC51B, RASL12, KBTBD13, UBAP1L, PDCD7, CLPX, CILP, …		PML, SMAD3, MAP2K1	arr[GRCh37] 15q22.2q25.1(62198797_80728567)x3
D0665_21_MBU_8_(CytoScan750K_Array).cy750K.ND.cychp	5	Gain	15	q25.1	q25.2	80734542	82169097	1434.56	374	14	ARNT2, LOC101929586, MIR5572, ABHD17C, CEMIP, MIR549A, MESD, MIR4514, TLNRD1, CFAP161, IL16, STARD5, TMC3-AS1, TMC3			arr[GRCh37] 15q25.1q25.2(80734542_82169097)x5
D0665_21_MBU_8_(CytoScan750K_Array).cy750K.ND.cychp	3	Gain	15	q25.2	q25.3	82180114	86637304	4457.19	1048	62	MEX3B, LINC01583, EFL1, SAXO2, ADAMTS7P1, GOLGA6L10, UBE2Q2P2, GOLGA6L9, GOLGA2P10, LOC727751, GOLGA6L17P, RPS17, LOC102724034, CPEB1, CPEB1-AS1, AP3B2, LOC338963, ACTG1P17, SNHG21, FSD2, SCARNA15, WHAMM, HOMER2, RAMAC, C15orf40, BTBD1, MIR4515, TM6SF1, HDGFL3, BNC1, SH3GL3, ADAMTSL3, EFL1P1, DNM1P41, UBE2Q2L, LOC440300, GOLGA2P7, LOC102724135, GOLGA6L4, LOC103171574, GOLGA6L5P, UBE2Q2P1, LINC009…			arr[GRCh37] 15q25.2q25.3(82180114_86637304)x3
D0665_21_MBU_8_(CytoScan750K_Array).cy750K.ND.cychp	1	Loss	16	p13.3	p13.3	3668923	3927847	258.925	305	3	DNASE1, TRAP1, CREBBP		CREBBP	arr[GRCh37] 16p13.3(3668923_3927847)x1
D0665_21_MBU_8_(CytoScan750K_Array).cy750K.ND.cychp	1	Loss	16	p12.3	p12.3	17409998	17543397	133.4	32	1	XYLT1			arr[GRCh37] 16p12.3(17409998_17543397)x1
D0665_21_MBU_8_(CytoScan750K_Array).cy750K.ND.cychp	1	Loss	16	q23.1	q23.1	78247738	78551936	304.199	92	1	WWOX			arr[GRCh37] 16q23.1(78247738_78551936)x1
D0665_21_MBU_8_(CytoScan750K_Array).cy750K.ND.cychp	3	Gain	16	p12.2	p12.2	21379629	22312591	932.963	174	20	SNX29P1, NPIPB3, LOC100190986, SMG1P3, MIR3680-1, MIR3680-2, SLC7A5P2, LOC101927814, METTL9, IGSF6, OTOA, RRN3P1, NPIPB4, UQCRC2, PDZD9, MOSMO, VWA3A, SDR42E2, EEF2K, POLR3E			arr[GRCh37] 16p12.2(21379629_22312591)x3
D0665_21_MBU_8_(CytoScan750K_Array).cy750K.ND.cychp	3	Gain	16	p12.2	p11.2	22710614	29426399	6715.79	1744	74	HS3ST2, USP31, SCNN1G, SCNN1B, COG7, GGA2, EARS2, UBFD1, NDUFAB1, PALB2, DCTN5, PLK1, ERN2, CHP2, PRKCB, MIR1273H, LINC02194, CACNG3, RBBP6, TNRC6A, LINC01567, SLC5A11, ARHGAP17, LOC554206, LINC02175, LCMT1-AS1, LCMT1, LCMT1-AS2, AQP8, ZKSCAN2, HS3ST4, MIR548W, C16orf82, KDM8, NSMCE1, NSMCE1-DT, IL4R, IL21R, IL21R-AS1, GTF3C1, KIAA0556, LOC100128079, GSG1L, XPO6, SBK1, NPIPB6, EIF3CL, EIF3C, MIR6…		IL21R, PALB2, PRKCB	arr[GRCh37] 16p12.2p11.2(22710614_29426399)x3
D0665_21_MBU_8_(CytoScan750K_Array).cy750K.ND.cychp	3	Gain	16	p11.2	p11.2	29769994	34011784	4241.79	787	125	ZG16, KIF22, MAZ, PRRT2, PAGR1, MVP, CDIPT, CDIPTOSP, SEZ6L2, ASPHD1, KCTD13, TMEM219, TAOK2, HIRIP3, INO80E, DOC2A, C16orf92, TLCD3B, LOC112694756, ALDOA, PPP4C, TBX6, YPEL3, LOC101928595, GDPD3, MAPK3, CORO1A, LOC606724, BOLA2, BOLA2B, SLX1B, SLX1A, SLX1A-SULT1A3, SLX1B-SULT1A4, SULT1A3, SULT1A4, LOC388242, LOC613038, NPIPB13, NPIPB12, SMG1P5, CD2BP2, TBC1D10B, MYLPF, SEPTIN1, ZNF48, ZNF771, SN…		FUS	arr[GRCh37] 16p11.2(29769994_34011784)x3
D0665_21_MBU_8_(CytoScan750K_Array).cy750K.ND.cychp	1	Loss	17	p13.3	p13.3	284265	678478	394.214	84	6	RFLNB, VPS53, TLCD3A, GEMIN4, DBIL5P, GLOD4			arr[GRCh37] 17p13.3(284265_678478)x1
D0665_21_MBU_8_(CytoScan750K_Array).cy750K.ND.cychp	1	Loss	17	q25.2	q25.3	74903882	77352221	2448.34	712	41	MGAT5B, LOC105371899, SNHG20, SEC14L1, SCARNA16, MIR6516, SEPTIN9-DT, SEPTIN9, MIR4316, LOC400622, LOC100507351, LINC01987, LINC01973, TNRC6C, TMC6, TNRC6C-AS1, TMC8, C17orf99, SYNGR2, TK1, AFMID, BIRC5, TMEM235, LOC105371910, LINC01993, SOCS3, LOC101928674, PGS1, DNAH17, DNAH17-AS1, SCAT1, CYTH1, USP36, TIMP2, CEP295NL, LGALS3BP, CANT1, C1QTNF1-AS1, C1QTNF1, ENGASE, RBFOX3		CANT1	arr[GRCh37] 17q25.2q25.3(74903882_77352221)x1
D0665_21_MBU_8_(CytoScan750K_Array).cy750K.ND.cychp	3	Gain	17	p13.1	p13.1	10014100	10402323	388.224	153	6	GAS7, MYH13, MYHAS, MYH8, MYH4, MYH1		GAS7	arr[GRCh37] 17p13.1(10014100_10402323)x3
D0665_21_MBU_8_(CytoScan750K_Array).cy750K.ND.cychp	3	Gain	18	p11.32	p11.31	136228	6723883	6587.66	1892	47	USP14, THOC1, COLEC12, LINC01925, CETN1, CLUL1, TYMSOS, TYMS, ENOSF1, YES1, ADCYAP1, LINC01904, LINC00470, METTL4, NDC80, CBX3P2, SMCHD1, EMILIN2, LPIN2, CHORDC1P4, MYOM1, MYL12A, LOC104968399, MYL12B, LINC01895, TGIF1, GAPLINC, DLGAP1, DLGAP1-AS1, DLGAP1-AS2, DLGAP1-AS3, MIR6718, DLGAP1-AS4, DLGAP1-AS5, LINC01892, AKAIN1, LINC00526, LINC00667, ZBTB14, EPB41L3, MIR3976HG, MIR3976, TMEM200C, L3MBT…			arr[GRCh37] 18p11.32p11.31(136228_6723883)x3
D0665_21_MBU_8_(CytoScan750K_Array).cy750K.ND.cychp	3	Gain	18	p11.31	q23	6743814	78013728	71269.9	17095	381	ARHGAP28, LINC00668, LAMA1, LOC101927188, LRRC30, LOC112577592, PTPRM, LOC100192426, RAB12, GACAT2, MTCL1, NDUFV2, NDUFV2-AS1, ANKRD12, TWSG1, RALBP1, PPP4R1, PPP4R1-AS1, RAB31, TXNDC2, VAPA, LINC01254, APCDD1, NAPG, LINC01887, LOC101927410, PIEZO2, MIR6788, LINC01928, LINC01255, SLC35G4, MIR7153, GNAL, CHMP1B, MPPE1, IMPA2, ANKRD62, C18orf61, CIDEA, TUBB6, AFG3L2, PRELID3A, LOC105371998, SPIRE1,…		BCL2, KDSR, DCC, SETBP1, MALT1, SMAD4, SS18, ZNF521, SMAD2	arr[GRCh37] 18p11.31q23(6743814_78013728)x3
D0665_21_MBU_8_(CytoScan750K_Array).cy750K.ND.cychp	3	Gain	19	q11	q13.42	28273345	56251696	27978.4	8452	943	LINC00662, LOC101927151, LOC100420587, LOC102724908, LINC00906, LOC102724958, LINC01532, UQCRFS1, LOC284395, VSTM2B, POP4, PLEKHF1, C19orf12, CCNE1, URI1, ZNF536, TSHZ3, LINC01791, THEG5, LINC01533, LINC01782, ZNF507, LOC400684, DPY19L3, PDCD5, ANKRD27, SNORA68B, RGS9BP, NUDT19, TDRD12, SLC7A9, CEP89, FAAP24, RHPN2, GPATCH1, WDR88, LRP3, SLC7A10, CEBPA, CEBPA-DT, CEBPG, PEPD, CHST8, KCTD15, LSM14…		AKT2, CD79A, PPP2R1A, CCNE1, CEP89, BAX, POLD1, CIC, KLK2, BCL3, CNOT3, CEBPA, CBLC, ZNF331, BCL2L12, ERCC2, LSM14A, TFPT	arr[GRCh37] 19q11q13.42(28273345_56251696)x3
D0665_21_MBU_8_(CytoScan750K_Array).cy750K.ND.cychp	3	Gain	19	q13.42	q13.43	56273044	58956816	2683.77	1180	101	RFPL4A, RFPL4AL1, NLRP11, NLRP4, NLRP13, NLRP8, NLRP5, LINC01864, ZNF787, ZNF444, GALP, ZSCAN5B, ZSCAN5C, ZSCAN5A, EDDM13, ZNF542P, ZNF582, ZNF582-AS1, ZNF583, ZNF667, ZNF667-AS1, ZNF471, ZFP28, ZNF470, ZNF71, ZNF71-SMIM17, SMIM17, ZNF835, ZIM2-AS1, ZIM2, PEG3, PEG3-AS1, MIMT1, USP29, ZIM3, DUXA, ZNF264, AURKC, ZNF805, ZNF460-AS1, ZNF460, ZNF543, ZNF304, TRAPPC2B, ZNF547, ZNF548, ZNF17, ZNF749, V…	CNOT3		arr[GRCh37] 19q13.42q13.43(56273044_58956816)x3
D0665_21_MBU_8_(CytoScan750K_Array).cy750K.ND.cychp	5	Gain	20	p13	p12.3	61662	6783148	6721.49	2157	124	DEFB125, DEFB126, DEFB127, DEFB128, DEFB129, DEFB132, C20orf96, ZCCHC3, NRSN2-AS1, SOX12, NRSN2, TRIB3, RBCK1, TBC1D20, CSNK2A1, TCF15, SRXN1, SCRT2, SLC52A3, FAM110A, ANGPT4, RSPO4, PSMF1, LOC105372493, TMEM74B, C20orf202, RAD21L1, SNPH, SDCBP2, FKBP1A-SDCBP2, SDCBP2-AS1, FKBP1A, MIR6869, NSFL1C, SIRPB2, SIRPD, SIRPB1, SIRPG, SIRPG-AS1, SIRPB3P, LOC100289473, SIRPA, PDYN-AS1, PDYN, STK35, LOC388…		SIRPA	arr[GRCh37] 20p13p12.3(61662_6783148)x5
D0665_21_MBU_8_(CytoScan750K_Array).cy750K.ND.cychp	4	Gain	20	p12.3	p12.2	6787196	10674963	3887.77	1058	21	LINC01428, LINC01751, LINC01706, MIR8062, HAO1, TMX4, PLCB1, PLCB1-IT1, RNU105B, PLCB4, LAMP5-AS1, LAMP5, PAK5, PARAL1, SNAP25-AS1, ANKEF1, SNAP25, MKKS, SLX4IP, JAG1, MIR6870			arr[GRCh37] 20p12.3p12.2(6787196_10674963)x4
D0665_21_MBU_8_(CytoScan750K_Array).cy750K.ND.cychp	3	Gain	20	p12.2	p11.22	10678649	21796031	11117.4	2675	66	LINC01752, LOC101929413, LINC02871, LOC339593, LINC00687, BTBD3, LINC01722, LOC102606466, LINC01723, SPTLC3, ISM1, ISM1-AS1, TASP1, ESF1, NDUFAF5, SEL1L2, MACROD2, FLRT3, MACROD2-IT1, MACROD2-AS1, LOC613266, KIF16B, SNRPB2, OTOR, PCSK2, BFSP1, DSTN, RRBP1, BANF2, SNX5, SNORD17, MGME1, OVOL2, PET117, KAT14, ZNF133, LINC00851, DZANK1, POLR3F, MIR3192, RBBP9, SEC23B, SMIM26, DTD1, DTD1-AS1, LINC0065…		CRNKL1	arr[GRCh37] 20p12.2p11.22(10678649_21796031)x3
D0665_21_MBU_8_(CytoScan750K_Array).cy750K.ND.cychp	6	Gain	20	p11.22	p11.21	21798992	24357649	2558.66	728	28	LINC01432, LINC01427, LOC284788, LINC00261, FOXA2, LNCNEF, LINC01747, SSTR4, THBD, CD93, LINC00656, NXT1, LINC01431, GZF1, NAPB, CSTL1, CST11, CST8, CST13P, CST9L, CST9, CST3, CST4, CST1, CST2, CST5, GGTLC1, LINC01721			arr[GRCh37] 20p11.22p11.21(21798992_24357649)x6
D0665_21_MBU_8_(CytoScan750K_Array).cy750K.ND.cychp	4	Gain	20	p11.21	q11.21	24365385	29959695	5594.31	635	33	SYNDIG1, CST7, APMAP, ACSS1, VSX1, LOC284798, LOC101926889, ENTPD6, PYGB, ABHD12, GINS1, NINL, NANP, ZNF337-AS1, ZNF337, LOC105372582, NCOR1P4, FAM182B, LOC101926935, LINC01733, LOC100134868, FAM182A, NCOR1P1, MIR663AHG, MIR663A, LINC01597, FAM242B, FRG1BP, FRG1DP, MLLT10P1, DEFB115, DEFB116, DEFB118			arr[GRCh37] 20p11.21q11.21(24365385_29959695)x4
D0665_21_MBU_8_(CytoScan750K_Array).cy750K.ND.cychp	6	Gain	20	q11.21	q11.21	29969184	30851155	881.972	290	28	DEFB119, DEFB121, DEFB122, DEFB123, DEFB124, REM1, LINC00028, HM13, HM13-AS1, ID1, MIR3193, COX4I2, BCL2L1, ABALON, TPX2, MYLK2, FOXS1, DUSP15, TTLL9, PDRG1, XKR7, CCM2L, HCK, TM9SF4, TSPY26P, PLAGL2, POFUT1, MIR1825			arr[GRCh37] 20q11.21(29969184_30851155)x6
D0665_21_MBU_8_(CytoScan750K_Array).cy750K.ND.cychp	5	Gain	20	q11.21	q11.22	30856271	32137999	1281.73	391	23	KIF3B, ASXL1, NOL4L, LOC101929698, NOL4L-DT, C20orf203, COMMD7, DNMT3B, MAPRE1, EFCAB8, SUN5, BPIFB2, BPIFB6, BPIFB3, BPIFB4, BPIFA2, BPIFA4P, BPIFA3, BPIFA1, BPIFB1, CDK5RAP1, SNTA1, CBFA2T2		ASXL1	arr[GRCh37] 20q11.21q11.22(30856271_32137999)x5
D0665_21_MBU_8_(CytoScan750K_Array).cy750K.ND.cychp	3	Gain	20	q11.22	q13.33	32140327	62913645	30773.3	8995	453	CBFA2T2, NECAB3, C20orf144, ACTL10, E2F1, PXMP4, ZNF341, ZNF341-AS1, CHMP4B, RALY-AS1, RALY, MIR4755, EIF2S2, ASIP, AHCY, ITCH, MIR644A, DYNLRB1, MAP1LC3A, PIGU, TP53INP2, NCOA6, HMGB3P1, GGT7, ACSS2, GSS, MYH7B, MIR499A, MIR499B, TRPC4AP, EDEM2, MMP24-AS1-EDEM2, PROCR, MMP24, MMP24OS, EIF6, FAM83C-AS1, FAM83C, UQCC1, GDF5-AS1, GDF5, MIR1289-1, CEP250, C20orf173, ERGIC3, FER1L4, SPAG4, CPNE1, RBM…		TOP1, PTPRT, GNAS, SALL4, PLCG1, SS18L1, MAFB, PTK6, SDC4, NFATC2, SRC	arr[GRCh37] 20q11.22q13.33(32140327_62913645)x3
D0665_21_MBU_8_(CytoScan750K_Array).cy750K.ND.cychp	3	Gain	21	q11.2	q22.3	15016487	48093361	33076.9	10072	370	POTED, MIR3118-1, LOC110091777, MIR8069-1, MIR8069-2, CYP4F29P, LOC110091776, ANKRD20A11P, LIPI, RBM11, ABCC13, HSPA13, SAMSN1, SAMSN1-AS1, LOC388813, LINC02246, NRIP1, USP25, MIR99AHG, SNORD74B, MIR99A, MIRLET7C, MIR125B2, LINC01549, CXADR, BTG3, BTG3-AS1, C21orf91-OT1, C21orf91, CHODL-AS1, CHODL, TMPRSS15, MIR548XHG, MIR548X, LINC01683, LINC02573, LINC00320, NCAM2, LINC00317, LINC01425, LINC016…		OLIG2, ERG, RUNX1, U2AF1, TMPRSS2	arr[GRCh37] 21q11.2q22.3(15016487_48093361)x3
D0665_21_MBU_8_(CytoScan750K_Array).cy750K.ND.cychp	1	Loss	22	q13.2	q13.33	43230266	50262454	7032.19	1861	80	ARFGAP3, PACSIN2, LOC100506679, TTLL1, BIK, MCAT, TSPO, TTLL12, SCUBE1, LOC105373051, LOC101927447, LINC01639, MPPED1, EFCAB6-AS1, EFCAB6, SULT4A1, PNPLA5, PNPLA3, SAMM50, PARVB, PARVG, SHISAL1, LINC01656, RTL6, LINC00207, LINC00229, PRR5, PRR5-ARHGAP8, ARHGAP8, PHF21B, LOC101927551, NUP50-DT, NUP50, LOC105373064, KIAA0930, MIR1249, UPK3A, FAM118A, SMC1B, RIBC2, FBLN1, LINC01589, ATXN10, MIR4762,…	RUNX1 - Isoform c (AML - preB- ALL - T-ALL , OLIG2 (T-ALL)		arr[GRCh37] 22q13.2q13.33(43230266_50262454)x1
D0665_21_MBU_8_(CytoScan750K_Array).cy750K.ND.cychp	1	Loss	X	p22.31	p22.31	7051930	7162603	110.674	88	3	PUDP, STS, MIR4767			arr[GRCh37] Xp22.31(7051930_7162603)x1
D0665_21_MBU_8_(CytoScan750K_Array).cy750K.ND.cychp	1	Loss	X	q25	q25	122575508	122634218	58.711	48	1	GRIA3			arr[GRCh37] Xq25(122575508_122634218)x1
D0665_21_MBU_8_(CytoScan750K_Array).cy750K.ND.cychp	4	Gain	X	p22.2	p22.2	15819798	15831482	11.685	12	1	ZRSR2		ZRSR2	arr[GRCh37] Xp22.2(15819798_15831482)x4
